# Supplementary material for: Double-strand breaks induce inverted duplication chromosome rearrangements by a DNA polymerase δ-dependent mechanism
Source: Nat Commun. 2023 Nov 2;14:7020. doi: 10.1038/s41467-023-42640-5 (PMC10622511; doi:10.1038/s41467-023-42640-5)
Supplement: Supplementary file 4 — Supplementary Software File [file 41467_2023_42640_MOESM4_ESM.zip]

Archive with 12 entries (11 files):
- Supplementary Software/
- __MACOSX/._Supplementary Software
- Supplementary Software/CNV_random_dist.R
- __MACOSX/Supplementary Software/._CNV_random_dist.R
- Supplementary Software/copy_number_analysis.R
- __MACOSX/Supplementary Software/._copy_number_analysis.R
- Supplementary Software/README.txt
- __MACOSX/Supplementary Software/._README.txt
- Supplementary Software/split_reads.sh
- __MACOSX/Supplementary Software/._split_reads.sh
- Supplementary Software/bowtie_script.sh
- __MACOSX/Supplementary Software/._bowtie_script.sh
