# Supplementary material for: Double-strand breaks induce inverted duplication chromosome rearrangements by a DNA polymerase δ-dependent mechanism
Source: Nat Commun. 2023 Nov 2;14:7020. doi: 10.1038/s41467-023-42640-5 (PMC10622511; doi:10.1038/s41467-023-42640-5)
Supplement: Supplementary file 4 — Supplementary Software File [file 41467_2023_42640_MOESM4_ESM.zip › Supplementary Software/CNV_random_dist.R]

library(dplyr)
library(ggplot2)
library(zoo)

####CNV analysis for random distribution and mean and standard deviation calculation
CNV_normal <- function(path_to_random_depths1 = "GCR_48_random1_depth.txt", 
                       path_to_random_depths2 = "GCR_48_random2_depth.txt", bin = 5000,
                       contigs_file = "w303contigs.tsv") {
  
  #function to measure the rolling mean of the depths chromosome-wise with a bin-size of k 
  #carried from the parent function
  depth_rollingmean <- function(depth, k){
    rollingmean <- data.frame()
    chr <- unique(depth$V1)
    for(i in chr){
      depths <- depth %>% filter(V1 == i)
      
      #for chr i, the rolling means are calculated with bin-size k and assigned to positions
      #k/2 to length(chr i) - k/2
      values <- data.frame(i, (k/2):(nrow(depths) - k/2), rollmean(depths$V3, k))
      rollingmean <- rbind(rollingmean, values)
    }
    colnames(rollingmean) <- colnames(depth)
    return(rollingmean)
  }
  #filtering to only include chromosomes and exclude mitochondrial DNA and 2µ plasmid, then
  #calculating the rolling mean
  experimental <- read.table(path_to_random_depths1,
                         sep = "\t", header = FALSE)
  control <- read.table(path_to_random_depths2,
                             sep = "\t", header = FALSE)
  GCR <- experimental %>%
    filter(grepl("Chr", V1)) %>% depth_rollingmean(k = bin)
  GCR$V1 <- as.character(GCR$V1)
  
  parental <- control %>%
    filter(grepl("Chr", V1)) %>% depth_rollingmean(k = bin)
  parental$V1 <- as.character(parental$V1)
  
  colnames(GCR) <- c("Chr", "Pos", "depth")
  colnames(parental) <- c("Chr", "Pos", "Pdepth")
  
  #loads file containing chromosome information of yeast genome
  contigs <- read.table(contigs_file, sep = '\t', header=FALSE)[1:16,]
  colnames(contigs) <- c("Chr", "Length")
  
  #function to bin computed rolling mean values to bin-size specified in function call
  binning <- function(to_bin, binsize) {
    n <- floor(nrow(to_bin)/binsize)*binsize
    chr <- unique(to_bin$Chr)
    cnames <- colnames(to_bin)
    to_bin <- to_bin[1:n, 2:4]
    to_bin_m2 <- apply(matrix(to_bin[, 2], nrow = binsize), 2, sum)
    to_bin_m3 <- apply(matrix(to_bin[, 3], nrow = binsize), 2, sum)
    binned <- data.frame(seq(min(to_bin[,1]) + binsize, length(to_bin_m2)*binsize + min(to_bin[,1]), binsize), 
                         to_bin_m2, to_bin_m3)
    binned <- cbind(Chr = chr,binned)
    colnames(binned) <- cnames
    return(binned)
  }
  
  #combine parental and experimental data into one dataframe
  GCRP <- GCR %>% left_join(parental)
  
  #binning rolling mean values from parental and experimental by chromosome
  binnedreads <- data.frame()
  chrs <- unique(GCRP$Chr)
  for (i in chrs) {
    print(i)
    temp <- GCRP %>% filter(Chr == i)
    binnedchr <- data.frame(binning(temp, binsize = bin))
    binnedreads <- rbind(binnedreads, binnedchr)
  }
  
  #normalize the binned depths to the total depth for each sample, and calculating the ratio of
  #the normalized experimental binned depths to those of the parental
  binnedreads <- binnedreads %>% mutate(CNV = (depth/sum(depth))/((Pdepth/sum(Pdepth))) + 0.0625) %>%
    filter(!is.na(CNV))
  return(data.frame(mean = mean(binnedreads$CNV), SD = sd(binnedreads$CNV)))
}

parental <- read.table("~/WGS_experiments/fastq/random_reads/bam/GCR_48_random1_depth.txt",
                       sep = "\t", header = FALSE)
experimental <- read.table("~/WGS_experiments/fastq/random_reads/bam/GCR_48_random2_depth.txt",
                           sep = "\t", header = FALSE)

CNV_normal(path_to_random_depths1 = "~/WGS_experiments/fastq/random_reads/bam/GCR_48_random1_depth.txt", 
           path_to_random_depths2 = "~/WGS_experiments/fastq/random_reads/bam/GCR_48_random2_depth.txt", 
           contigs_file = "~/WGS_experiments/ref/w303contigs.tsv")
