# Supplementary material for: Double-strand breaks induce inverted duplication chromosome rearrangements by a DNA polymerase δ-dependent mechanism
Source: Nat Commun. 2023 Nov 2;14:7020. doi: 10.1038/s41467-023-42640-5 (PMC10622511; doi:10.1038/s41467-023-42640-5)
Supplement: Supplementary file 4 — Supplementary Software File [file 41467_2023_42640_MOESM4_ESM.zip › Supplementary Software/copy_number_analysis.R]

library(dplyr)
library(ggplot2)
library(zoo)

###CNV analysis of reads depths. mean and standard deviation are computed 
###using the the CNV_random_dist.R code and inputed here
###plotColors are used to assign plotting colors based on significance and on direction of CNV
CNV <- function(path_to_parental_depths = "GCR_48_random2_depth.txt", 
                path_to_experimental_depths = "GCR_48_random2_depth.txt",
                contigs_file = "~/WGS_experiments/ref/w303contigs.tsv", bin = 5000, pcutoff = 0.001,
                normal_mean, normal_SD = 0.05065884, padjustMethod = "fdr") {
  
  #function to measure the rolling mean of the depths chromosome-wise with a bin-size of k 
  #carried from the parent function
  depth_rollingmean <- function(depth, k){
    rollingmean <- data.frame()
    chr <- unique(depth$V1)
    for(i in chr){
      depths <- depth %>% filter(V1 == i)
      
      #for chr i, the rolling means are calculated with bin-size k and assigned to positions
      #k/2 to length(chr i) - k/2
      values <- data.frame(i, (k/2):(nrow(depths) - k/2), rollmean(depths$V3, k))
      rollingmean <- rbind(rollingmean, values)
    }
    colnames(rollingmean) <- colnames(depth)
    return(rollingmean)
  }
  #filtering to only include chromosomes and exclude mitochondrial DNA and 2µ plasmid, then
  #calculating the rolling mean
  parental <- read.table(path_to_parental_depths,
                         sep = "\t", header = FALSE)
  experimental <- read.table(path_to_experimental_depths,
                             sep = "\t", header = FALSE)
  GCR <- experimental %>%
    filter(grepl("Chr", V1)) %>% depth_rollingmean(k = bin)
  GCR$V1 <- as.character(GCR$V1)
  
  parental <- control %>%
    filter(grepl("Chr", V1)) %>% depth_rollingmean(k = bin)
  parental$V1 <- as.character(parental$V1)
  
  colnames(GCR) <- c("Chr", "Pos", "depth")
  colnames(parental) <- c("Chr", "Pos", "Pdepth")
  
  #loads file containing chromosome information of yeast genome
  contigs <- read.table(contigs_file, sep = '\t', header=FALSE)[1:16,]
  colnames(contigs) <- c("Chr", "Length")
  chrs <- factor(unique(contigs$Chr), levels = unique(contigs$Chr))
  
  #function to bin computed rolling mean values to bin-size specified in function call
  binning <- function(to_bin, binsize) {
    n <- floor(nrow(to_bin)/binsize)*binsize
    chr <- unique(to_bin$Chr)
    cnames <- colnames(to_bin)
    to_bin <- to_bin[1:n, 2:4]
    to_bin_m2 <- apply(matrix(to_bin[, 2], nrow = binsize), 2, sum)
    to_bin_m3 <- apply(matrix(to_bin[, 3], nrow = binsize), 2, sum)
    binned <- data.frame(seq(min(to_bin[,1]) + binsize, length(to_bin_m2)*binsize + min(to_bin[,1]), binsize), 
                         to_bin_m2, to_bin_m3)
    binned <- cbind(Chr = chr,binned)
    colnames(binned) <- cnames
    return(binned)
  }
  
  #combine parental and experimental data into one dataframe
  GCRP <- GCR %>% left_join(parental)
  
  #binning rolling mean values from parental and experimental by chromosome
  binnedreads <- data.frame()
  chrs <- unique(GCRP$Chr)
  for (i in chrs) {
    print(i)
    temp <- GCRP %>% filter(Chr == i)
    binnedchr <- data.frame(binning(temp, binsize = bin))
    binnedreads <- rbind(binnedreads, binnedchr)
  }
  
  #normalize the binned depths to the total depth for each sample, and calculating the ratio of
  #the normalized experimental binned depths to those of the parental
  binnedreads <- binnedreads %>% mutate(CNV = (depth/sum(depth))/((Pdepth/sum(Pdepth))) + 0.0625) %>%
    filter(!is.na(CNV))
  #p values and multiple test correction
  mean_p = normal_mean
  sd_p = normal_SD
  binnedreads2 <- binnedreads %>% 
    mutate(pvals = 2*(1 - pnorm(abs((CNV - mean_p)/sd_p)))) %>%
    mutate(padjusted = p.adjust(pvals, method = padjustMethod))
  binnedreads2$color <- ifelse(binnedreads2$padjusted > pcutoff, 1,
                               ifelse(binnedreads$CNV < 1.0625, 2, 3))
  return(filter(binnedreads2, Chr %in% chrs[1:16]) %>%
           mutate(Chr = factor(Chr, levels = unique(Chr))))
}


##calling the CNV function on GCR_01, using GCR_48 as the parental
binned_reads <- CNV(path_to_parental_depths = "~/WGS_experiments/W303_depths/GCR_48_duprm_depth.txt", 
                    "~/WGS_experiments/W303_depths/GCR_01_duprm_depth.txt", 
                    normal_mean = 1.063522, normal_SD = 0.05065884)

##plotting CNV data  
g <- ggplot(binned_reads) +
    geom_bar(aes(x = Pos, y = log2(CNV), color = factor(color), 
                                    fill = factor(color)),
             stat = "identity", size = 0.2) +
    scale_x_continuous(breaks = 0, expand = c(0,0)) +
    coord_cartesian(ylim = c(-2,2), expand = FALSE) +
    scale_color_manual(values=c("slategray", "#00BA38", "#F8766D"), guide = "none") +
    scale_fill_manual(values=c("slategray", "#00BA38", "#F8766D"),
                      labels = c("No Change", "Loss", "Gain")) +
    guides(fill = guide_legend(title.position = "top")) +
    geom_vline(xintercept = 0, color = "dark grey", linetype = "dotted") +
    labs(x = "Chromosome", y = expression("log"[2]*" Ratios"), fill = "CNV") +
    facet_grid(. ~ Chr, scales = "free", space = "free", shrink = FALSE, 
               labeller = labeller(Chr = setNames(gsub("Chr", "", unique(binned_reads$Chr)), 
                                                  unique(binned_reads$Chr))), 
               switch = "x") +
    theme(#legend.position = "none",
      text = element_text(size = 7),
      axis.text.x = element_blank(),
      panel.background = element_blank(),
      strip.background = element_blank(),
      legend.position = c(1, -.05),
      legend.justification = c("right", "bottom"),
      legend.direction = "horizontal",
      legend.title.align = 0.5,
      legend.key.size = unit(0.4, "cm"),
      legend.background = element_rect(fill = NA),
      strip.text.y = element_text(angle = 0),
      strip.placement = "outside",
      panel.spacing.x = unit(0, "lines"),
      strip.switch.pad.grid = unit(-0.1, "cm"),
      panel.grid.major.y = element_line(color = "grey", size = 0.1),
      panel.grid.major.x = element_blank(),
      axis.line = element_line(size = 0.5, colour = "black")
    )
g
