# Supplementary material for: Double-strand breaks induce inverted duplication chromosome rearrangements by a DNA polymerase δ-dependent mechanism
Source: Nat Commun. 2023 Nov 2;14:7020. doi: 10.1038/s41467-023-42640-5 (PMC10622511; doi:10.1038/s41467-023-42640-5)
Supplement: Supplementary file 4 — Supplementary Software File [file 41467_2023_42640_MOESM4_ESM.zip › Supplementary Software/README.txt]

The set of scripts attached illustrate calculation of the copy number variation analysis pipeline from illumina paired-end read sequencing. The pipeline assumes the presence of an experimental sample (the GCR sample) and a control (or parental sample).

This pipeline has been tested on ubuntu 20.04 and MacOS terminal Version 2.13 (447). All other software were tested on latests versions that were current as of 2023-02-07.

The analysis begins by pre-processing of the sequencing reads for each sample, mapping them to a reference genome (in this case the W303 reference genome), removing PCR duplicates and extracting the the depths. This is done using the bowtie_script.sh file. This part of the analysis requires fastp, bowtie2, Picard and samtools and their dependencies. The output is a table containing the depth information. Run time is roughly ~15 mins on a standard personal computer. Fastq files for mapping can be obtained from http://www.ncbi.nlm.nih.gov/bioproject/900608. 

The second part of the analysis is calculation of the copy number variation. It begins by establishing the normal distribution for downstream analysis and entails randomly splitting the mapped reads into two and extracting the respective depth information, which is achieved using the split_reads.sh bash script (run time is ~5 mins). This requires samtools and the output is two files with containing depths for the two subsets of reads. The second part is done in R and using the CNV_random_dist.R script. Required packages are listed in the top of the file. The output of this script is the mean and standard deviation used for the CNV analysis part. Run time is ~2 mins

CNV analysis is done in R as well using the copy_number_analysis.R script. This script requires the use of the output from the CNV_random_dist.R script for calculation of statistical significance. It uses as input, as well, the depth information outputted by bowtie_script.sh and requires depths from two samples: a parental sample without rearrangement and a GCR sample. The output of this analysis is a table with the genome-wide relative copy number variation, as well as a plot of this data. 

Additional information is listed as comments in each scripts
