# Supplementary material for: Double-strand breaks induce inverted duplication chromosome rearrangements by a DNA polymerase δ-dependent mechanism
Source: Nat Commun. 2023 Nov 2;14:7020. doi: 10.1038/s41467-023-42640-5 (PMC10622511; doi:10.1038/s41467-023-42640-5)
Supplement: Supplementary file 4 — Supplementary Software File [file 41467_2023_42640_MOESM4_ESM.zip › Supplementary Software/split_reads.sh]

#!/bin/bash

#split reads from bam file  into two using samtools 

samtools view -s 0.5 --subsample-seed 1 -o GCR_48_random1.bam -U GCR_48_random2.bam GCR_48_duprm.bam

samtools depth -a GCR_48_random1.bam > GCR_48_random1_depth.txt
samtools depth -a GCR_48_random2.bam > GCR_48_random2_depth.txt
