# Supplementary material for: Double-strand breaks induce inverted duplication chromosome rearrangements by a DNA polymerase δ-dependent mechanism
Source: Nat Commun. 2023 Nov 2;14:7020. doi: 10.1038/s41467-023-42640-5 (PMC10622511; doi:10.1038/s41467-023-42640-5)
Supplement: Supplementary file 4 — Supplementary Software File [file 41467_2023_42640_MOESM4_ESM.zip › Supplementary Software/bowtie_script.sh]

#!/bin/bash

#directory containing picard
picard=/usr/local/bin/appdir/picard/build/libs/picard.jar


#reference file directory, with reference already indexed using bowtie2. Also contains a file with a. list of sample prefixes named GCR_samples.txt, and assuming the files are named as such: XXX.R1.fastq or XXX.R2.fastq, where XXX is the prefix (listed in the sample prefix file), and R1 and R2 denote read 1 and read 2, respectively)
refdir=~/workspace/ref/bowtie

#directory containing fast files
fqdir=~/workspace2/WGS_fastq
while read i;
do
	#echo Trimming using and quality control using fastp
	fastp --in1 $fqdir/${i}_R1.fastq --in2 $fqdir/${i}_R2.fastq --out1 output_forward_paired.fastq --out2 output_reverse_paired.fastq -l 30 -h $fqdir/${i}.html 
	mv output_forward_paired.fastq $fqdir/${i}_R1.fastq
	mv output_reverse_paired.fastq $fqdir/${i}_R2.fastq
	cd $refdir
	echo "aligning now..."

	#align using bowtie
	bowtie2  -X 1400 -t -p 8 -x w303 -1 $fqdir/$i"_R1.fastq" -2 $fqdir/$i"_R2.fastq" -S $fqdir/$i".sam" 2> $fqdir/${i}_log.txt
	rm $fqdir/*.fastq
	echo sort and convert to bam
	samtools sort $fqdir/$i".sam" -o $fqdir/$i".bam"
	rm $fqdir/$i".sam"

	#remove PCR duplicates
	echo remove PCR duplicates by picard
	name=$(echo $i | cut -f1 -d .)
	cd $fqdir
	java -Djava.io.tmpdir=`pwd`/tmp -jar $picard MarkDuplicates \
		I=${i}.bam \
		output=$fqdir/"$i"_duprm.bam \
		M=${i}_dupmatrix.txt \
		TMP_DIR=`pwd`/tmp
		REMOVE_DUPLICATES=true && \
	rm *matrix*

	#extract depth information
	echo extract depth information
	samtools depth -a "$i"_duprm.bam > "$i"_duprm_depth.txt
done < ${fqdir}/GCR_samples.txt
