# Supplementary material for: Double-strand breaks induce inverted duplication chromosome rearrangements by a DNA polymerase δ-dependent mechanism
Source: Nat Commun. 2023 Nov 2;14:7020. doi: 10.1038/s41467-023-42640-5 (PMC10622511; doi:10.1038/s41467-023-42640-5)
Supplement: Supplementary file 5 — Source Data [file 41467_2023_42640_MOESM5_ESM.zip › Fig1.xlsx]

## Sheet: figure 1b
Date	Strain	Genotype	Culture	gRNA	IR	Cas9	no.beta.estradio	fold.dilution	beta.estradiol	fold.dultion	Survival
20200724	LSY4713	WT	1	gRNA2-17bp	WT	Cas9-ER	88	10000	59	10	0.000670455
20200724	LSY4713	WT	2	gRNA2-17bp	WT	Cas9-ER	67	10000	73	10	0.00108955
20200724	LSY4751-11C	sae2	1	gRNA2-17bp	WT	Cas9-ER	147	10000	93	1000	0.0632653
20200724	LSY4751-11C	sae2	2	gRNA2-17bp	WT	Cas9-ER	120	10000	17	1000	0.0141667
20200724	LSY4752	mre11	1	gRNA2-17bp	WT	Cas9-ER	39	10000	14	100	0.00358974
20200801	LSY4713	WT	1	gRNA2-17bp	WT	Cas9-ER	85	10000	271	1	0.000318824
20200801	LSY4713	WT	2	gRNA2-17bp	WT	Cas9-ER	69	10000	290	1	0.00042029
20200801	LSY4751-11C	sae2	1	gRNA2-17bp	WT	Cas9-ER	101	10000	247	100	0.0243902
20200801	LSY4751-11C	sae2	2	gRNA2-17bp	WT	Cas9-ER	388	10000	456	100	0.0117647
20200801	LSY4752	mre11	1	gRNA2-17bp	WT	Cas9-ER	19	10000	1002	1	0.00534667
20200801	LSY4752	mre11	2	gRNA2-17bp	WT	Cas9-ER	8	10000	826	1	0.01002
20200807	LSY4713	WT	1	gRNA2-17bp	WT	Cas9-ER	126	10000	65	10	0.000515873
20200807	LSY4713	WT	2	gRNA2-17bp	WT	Cas9-ER	122	10000	63	10	0.000516393
20200807	LSY4751-11C	sae2	1	gRNA2-17bp	WT	Cas9-ER	91	10000	147	1000	0.161538
20200807	LSY4751-11C	sae2	2	gRNA2-17bp	WT	Cas9-ER	91	10000	98	1000	0.107692
20200807	LSY4752	mre11	1	gRNA2-17bp	WT	Cas9-ER	81	10000	358	10	0.00441975
20200807	LSY4752	mre11	2	gRNA2-17bp	WT	Cas9-ER	57	10000	212	10	0.0037193
20200909	LSY4713	WT	1	gRNA2-17bp	WT	Cas9-ER	44	10000	63	10	0.00143182
20200909	LSY4713	WT	2	gRNA2-17bp	WT	Cas9-ER	134	10000	58	10	0.000432836
20200909	LSY4713	WT	3	gRNA2-17bp	WT	Cas9-ER	86	10000	81	10	0.00094186
20200909	LSY4713	WT	4	gRNA2-17bp	WT	Cas9-ER	171	10000	129	10	0.000754386
20200909	LSY4763-7D	mre11-H125N	1	gRNA2-17bp	WT	Cas9-ER	124	10000	67	1000	0.0540323
20200909	LSY4763-7D	mre11-H125N	2	gRNA2-17bp	WT	Cas9-ER	130	10000	826	1000	0.635385
20200909	LSY4763-7D	mre11-H125N	3	gRNA2-17bp	WT	Cas9-ER	133	10000	2156	100	0.162105
20200909	LSY4763-7D	mre11-H125N	4	gRNA2-17bp	WT	Cas9-ER	80	10000	1220	100	0.1525
20200928	LSY4751-11C	sae2	1	gRNA2-17bp	WT	Cas9-ER	132	10000	253	1000	0.191667
20200928	LSY4751-11C	sae2	2	gRNA2-17bp	WT	Cas9-ER	105	10000	349	1000	0.332381
20200928	LSY4763-7D	mre11-H125N	1	gRNA2-17bp	WT	Cas9-ER	89	10000	165	1000	0.185393
20200928	LSY4763-7D	mre11-H125N	2	gRNA2-17bp	WT	Cas9-ER	136	10000	232	1000	0.170588
20200928	LSY4763-7D	mre11-H125N	3	gRNA2-17bp	WT	Cas9-ER	103	10000	200	1000	0.194175
20200928	LSY4763-7D	mre11-H125N	4	gRNA2-17bp	WT	Cas9-ER	103	10000	145	1000	0.140777
20201001	LSY4751-11C	sae2	1	gRNA2-17bp	WT	Cas9-ER	81	10000	303	1000	0.374074
20201001	LSY4751-11C	sae2	2	gRNA2-17bp	WT	Cas9-ER	117	10000	303	1000	0.258974
20201001	LSY4751-11C	sae2	3	gRNA2-17bp	WT	Cas9-ER	73	10000	305	1000	0.417808
20201001	LSY4751-11C	sae2	4	gRNA2-17bp	WT	Cas9-ER	93	10000	238	1000	0.255914
20201001	LSY4752	mre11	1	gRNA2-17bp	WT	Cas9-ER	10	10000	375	100	0.375
20201001	LSY4752	mre11	2	gRNA2-17bp	WT	Cas9-ER	16	10000	128	100	0.08
20201001	LSY4752	mre11	3	gRNA2-17bp	WT	Cas9-ER	5	10000	53	100	0.106
20201001	LSY4752	mre11	4	gRNA2-17bp	WT	Cas9-ER	11	10000	195	100	0.177273
20201001	LSY4763-7D	mre11-H125N	1	gRNA2-17bp	WT	Cas9-ER	57	10000	134	1000	0.235088
20201001	LSY4763-7D	mre11-H125N	2	gRNA2-17bp	WT	Cas9-ER	106	10000	232	1000	0.218868
20201001	LSY4763-7D	mre11-H125N	3	gRNA2-17bp	WT	Cas9-ER	77	10000	153	1000	0.198701
20201001	LSY4763-7D	mre11-H125N	4	gRNA2-17bp	WT	Cas9-ER	101	10000	137	1000	0.135644
20201204	LSY4713	WT	1	gRNA2-17bp	WT	Cas9-ER	260	10000	174	10	0.000669231
20201204	LSY4713	WT	2	gRNA2-17bp	WT	Cas9-ER	240	10000	134	10	0.000558333
20201204	LSY4713	WT	3	gRNA2-17bp	WT	Cas9-ER	183	10000	135	10	0.000737705
20201204	LSY4713	WT	4	gRNA2-17bp	WT	Cas9-ER	173	10000	128	10	0.000739884
20201204	LSY4752	mre11	1	gRNA2-17bp	WT	Cas9-ER	300	1000	471	100	0.157
20201204	LSY4752	mre11	2	gRNA2-17bp	WT	Cas9-ER	266	1000	289	100	0.108647
20201204	LSY4752	mre11	4	gRNA2-17bp	WT	Cas9-ER	259	1000	393	100	0.151737
