# Supplementary material for: Double-strand breaks induce inverted duplication chromosome rearrangements by a DNA polymerase δ-dependent mechanism
Source: Nat Commun. 2023 Nov 2;14:7020. doi: 10.1038/s41467-023-42640-5 (PMC10622511; doi:10.1038/s41467-023-42640-5)
Supplement: Supplementary file 5 — Source Data [file 41467_2023_42640_MOESM5_ESM.zip › Fig2.xlsx]

## Sheet: Figure 2b
Date	Genotype	Strain	gRNA	IR	Cas9	Colony	CopyNumber
20200901	sae2	LSY4751-11C	gRNA2-17bp	WT	Cas9-ER	1	1.285
20200901	sae2	LSY4751-11C	gRNA2-17bp	WT	Cas9-ER	2	2.35436
20200901	sae2	LSY4751-11C	gRNA2-17bp	WT	Cas9-ER	3	1.95074
20200901	sae2	LSY4751-11C	gRNA2-17bp	WT	Cas9-ER	4	2.31719
20200901	sae2	LSY4751-11C	gRNA2-17bp	WT	Cas9-ER	5	1.97353
20200901	sae2	LSY4751-11C	gRNA2-17bp	WT	Cas9-ER	6	2.05877
20200901	sae2	LSY4751-11C	gRNA2-17bp	WT	Cas9-ER	7	7.64049
20200901	sae2	LSY4751-11C	gRNA2-17bp	WT	Cas9-ER	8	1.98223
20200901	sae2	LSY4751-11C	gRNA2-17bp	WT	Cas9-ER	9	0.879623
20200901	sae2	LSY4751-11C	gRNA2-17bp	WT	Cas9-ER	10	1.00296
20200901	sae2	LSY4751-11C	gRNA2-17bp	WT	Cas9-ER	11	1.96005
20200901	sae2	LSY4751-11C	gRNA2-17bp	WT	Cas9-ER	12	2.09298
20200901	sae2	LSY4751-11C	gRNA2-17bp	WT	Cas9-ER	13	1.87971
20200901	sae2	LSY4751-11C	gRNA2-17bp	WT	Cas9-ER	14	1.94857
20200901	sae2	LSY4751-11C	gRNA2-17bp	WT	Cas9-ER	15	2.13916
20200901	sae2	LSY4751-11C	gRNA2-17bp	WT	Cas9-ER	16	1.76778
20200901	sae2	LSY4751-11C	gRNA2-17bp	WT	Cas9-ER	17	1.94014
20200901	sae2	LSY4751-11C	gRNA2-17bp	WT	Cas9-ER	18	1.82692
20200901	sae2	LSY4751-11C	gRNA2-17bp	WT	Cas9-ER	19	1.9902
20200901	sae2	LSY4751-11C	gRNA2-17bp	WT	Cas9-ER	20	2.30615
20200901	sae2	LSY4751-11C	gRNA2-17bp	WT	Cas9-ER	21	1.73739
20200901	WT	LSY4713	gRNA2-17bp	WT	Cas9-ER	1	1.11368
20200901	WT	LSY4713	gRNA2-17bp	WT	Cas9-ER	1	1.11368
20200901	WT	LSY4713	gRNA2-17bp	WT	Cas9-ER	2	1.05083
20200901	WT	LSY4713	gRNA2-17bp	WT	Cas9-ER	2	1.05083
20200901	WT	LSY4713	gRNA2-17bp	WT	Cas9-ER	3	1.04284
20200901	WT	LSY4713	gRNA2-17bp	WT	Cas9-ER	3	1.04284
20200901	WT	LSY4713	gRNA2-17bp	WT	Cas9-ER	4	0.92574
20200901	WT	LSY4713	gRNA2-17bp	WT	Cas9-ER	4	0.92574
20200901	WT	LSY4713	gRNA2-17bp	WT	Cas9-ER	5	1.17058
20200901	WT	LSY4713	gRNA2-17bp	WT	Cas9-ER	5	1.17058
20200901	WT	LSY4713	gRNA2-17bp	WT	Cas9-ER	6	0.968059
20200901	WT	LSY4713	gRNA2-17bp	WT	Cas9-ER	6	0.968059
20200901	WT	LSY4713	gRNA2-17bp	WT	Cas9-ER	7	0.995431
20200901	WT	LSY4713	gRNA2-17bp	WT	Cas9-ER	7	0.995431
20200901	WT	LSY4713	gRNA2-17bp	WT	Cas9-ER	8	1.01637
20200901	WT	LSY4713	gRNA2-17bp	WT	Cas9-ER	8	1.01637
20200901	WT	LSY4713	gRNA2-17bp	WT	Cas9-ER	9	1.1274
20200901	WT	LSY4713	gRNA2-17bp	WT	Cas9-ER	9	1.1274
20200901	WT	LSY4713	gRNA2-17bp	WT	Cas9-ER	10	1.36555
20200901	WT	LSY4713	gRNA2-17bp	WT	Cas9-ER	10	1.36555
20200901	WT	LSY4713	gRNA2-17bp	WT	Cas9-ER	11	1.11198
20200901	WT	LSY4713	gRNA2-17bp	WT	Cas9-ER	11	1.11198
20200901	WT	LSY4713	gRNA2-17bp	WT	Cas9-ER	12	1.01591
20200901	WT	LSY4713	gRNA2-17bp	WT	Cas9-ER	12	1.01591
20200901	WT	LSY4713	gRNA2-17bp	WT	Cas9-ER	13	1.09625
20200901	WT	LSY4713	gRNA2-17bp	WT	Cas9-ER	13	1.09625
20200901	WT	LSY4713	gRNA2-17bp	WT	Cas9-ER	14	1.12966
20200901	WT	LSY4713	gRNA2-17bp	WT	Cas9-ER	14	1.12966
20200901	sae2	LSY4751-11C	gRNA2-17bp	WT	Cas9-ER	1	2.10455
20200901	sae2	LSY4751-11C	gRNA2-17bp	WT	Cas9-ER	2	2.17729
20200901	sae2	LSY4751-11C	gRNA2-17bp	WT	Cas9-ER	3	1.17739
20200901	sae2	LSY4751-11C	gRNA2-17bp	WT	Cas9-ER	4	1.86583
20200901	sae2	LSY4751-11C	gRNA2-17bp	WT	Cas9-ER	5	1.79061
20200901	sae2	LSY4751-11C	gRNA2-17bp	WT	Cas9-ER	6	1.8918
20200901	sae2	LSY4751-11C	gRNA2-17bp	WT	Cas9-ER	7	2.15104
20200901	sae2	LSY4751-11C	gRNA2-17bp	WT	Cas9-ER	8	1.09469
20200901	sae2	LSY4751-11C	gRNA2-17bp	WT	Cas9-ER	9	1.96806
20200901	sae2	LSY4751-11C	gRNA2-17bp	WT	Cas9-ER	10	1.99633
20200901	sae2	LSY4751-11C	gRNA2-17bp	WT	Cas9-ER	11	1.97729
20200901	sae2	LSY4751-11C	gRNA2-17bp	WT	Cas9-ER	12	2.0229
20200915	mre11	LSY4752	gRNA2-17bp	WT	Cas9-ER	1	1.91169
20200915	mre11	LSY4752	gRNA2-17bp	WT	Cas9-ER	2	2.16687
20200915	mre11	LSY4752	gRNA2-17bp	WT	Cas9-ER	3	1.27202
20200915	mre11	LSY4752	gRNA2-17bp	WT	Cas9-ER	4	1.6768
20200915	mre11	LSY4752	gRNA2-17bp	WT	Cas9-ER	5	2.38554
20200915	mre11	LSY4752	gRNA2-17bp	WT	Cas9-ER	6	2.94001
20200915	mre11	LSY4752	gRNA2-17bp	WT	Cas9-ER	7	1.99308
20200915	mre11	LSY4752	gRNA2-17bp	WT	Cas9-ER	8	1.92021
20200915	mre11	LSY4752	gRNA2-17bp	WT	Cas9-ER	9	2.13745
20200915	mre11	LSY4752	gRNA2-17bp	WT	Cas9-ER	10	1.77439
20200915	mre11	LSY4752	gRNA2-17bp	WT	Cas9-ER	11	1.85341
20200915	mre11	LSY4752	gRNA2-17bp	WT	Cas9-ER	12	1.97854
20200915	mre11	LSY4752	gRNA2-17bp	WT	Cas9-ER	13	0.860878
20200915	mre11	LSY4752	gRNA2-17bp	WT	Cas9-ER	14	1.94599
20200915	mre11	LSY4752	gRNA2-17bp	WT	Cas9-ER	15	1.99055
20200915	mre11	LSY4752	gRNA2-17bp	WT	Cas9-ER	16	1.87565
20200915	mre11	LSY4752	gRNA2-17bp	WT	Cas9-ER	17	2.07056
20200915	mre11	LSY4752	gRNA2-17bp	WT	Cas9-ER	18	3.78119
20200915	mre11	LSY4752	gRNA2-17bp	WT	Cas9-ER	19	2.16827
20200915	mre11	LSY4752	gRNA2-17bp	WT	Cas9-ER	20	5.5796
20200915	mre11	LSY4752	gRNA2-17bp	WT	Cas9-ER	21	2.33505
20200915	mre11	LSY4752	gRNA2-17bp	WT	Cas9-ER	22	1.94782
20200915	mre11	LSY4752	gRNA2-17bp	WT	Cas9-ER	23	1.00314
20200915	mre11	LSY4752	gRNA2-17bp	WT	Cas9-ER	24	1.27461
20200915	mre11	LSY4752	gRNA2-17bp	WT	Cas9-ER	25	2.18501
20200915	mre11	LSY4752	gRNA2-17bp	WT	Cas9-ER	26	2.09967
20200915	mre11	LSY4752	gRNA2-17bp	WT	Cas9-ER	27	2.33461
20200915	mre11	LSY4752	gRNA2-17bp	WT	Cas9-ER	28	1.67169
20200915	mre11	LSY4752	gRNA2-17bp	WT	Cas9-ER	29	2.19425
20200915	mre11	LSY4752	gRNA2-17bp	WT	Cas9-ER	30	2.0028

## Sheet: Figure 2c
Strain	variable	value
WT	NHEJ	6
sae2	NHEJ	1
WT	LYP1 conversions	16
sae2	LYP1 conversions	0
WT	Inverted duplications	3
sae2	Inverted duplications	37
WT	Other	15
sae2	Other	4
WT	Total	40
sae2	Total	42
