# Supplementary material for: Double-strand breaks induce inverted duplication chromosome rearrangements by a DNA polymerase δ-dependent mechanism
Source: Nat Commun. 2023 Nov 2;14:7020. doi: 10.1038/s41467-023-42640-5 (PMC10622511; doi:10.1038/s41467-023-42640-5)
Supplement: Supplementary file 5 — Source Data [file 41467_2023_42640_MOESM5_ESM.zip › Fig3.xlsx]

## Sheet: Figure 3a
Date	Strain	Genotype	gRNA	IR	Cas9	Culture	no.beta.estradio	fold.dilution	beta.estradiol	fold.dultion	Survival
20210203	LSY4913	sae2	gRNA2-17bp	Scrambled	Cas9-ER	1	103	10000	126	100	0.012233
20210203	LSY4913	sae2	gRNA2-17bp	Scrambled	Cas9-ER	2	92	10000	105	100	0.011413
20210203	LSY4751-11C	sae2	gRNA2-17bp	WT	Cas9-ER	1	65	10000	10	1000	0.0153846
20210203	LSY4751-11C	sae2	gRNA2-17bp	WT	Cas9-ER	2	86	10000	15	1000	0.0174419
20210204	LSY4913-2D	sae2	gRNA2-17bp	Scrambled	Cas9-ER	1	280	10000	281	100	0.0100357
20210204	LSY4913-2D	sae2	gRNA2-17bp	Scrambled	Cas9-ER	2	214	10000	434	100	0.0202804
20210204	LSY4751-11C	sae2	gRNA2-17bp	WT	Cas9-ER	1	240	10000	10	10000	0.0416667
20210204	LSY4751-11C	sae2	gRNA2-17bp	WT	Cas9-ER	2	195	10000	12	10000	0.0615385
20210212	LSY4913-2D	sae2	gRNA2-17bp	Scrambled	Cas9-ER	1	28	10000	14	100	0.005
20210212	LSY4913-2D	sae2	gRNA2-17bp	Scrambled	Cas9-ER	2	113	10000	32	100	0.00283186
20210212	LSY4913-2D	sae2	gRNA2-17bp	Scrambled	Cas9-ER	3	91	10000	14	100	0.00153846
20210212	LSY4913-2D	sae2	gRNA2-17bp	Scrambled	Cas9-ER	4	150	10000	14	100	0.00093333
20210212	LSY4913-2D	sae2	gRNA2-17bp	Scrambled	Cas9-ER	5	110	10000	21	100	0.00190909
20210212	LSY4913-2D	sae2	gRNA2-17bp	Scrambled	Cas9-ER	6	129	10000	24	100	0.00186047
20210212	LSY4751-11C	sae2	gRNA2-17bp	WT	Cas9-ER	1	124	10000	78	1000	0.0629032
20210212	LSY4751-11C	sae2	gRNA2-17bp	WT	Cas9-ER	2	76	10000	17	1000	0.0223684
20210212	LSY4751-11C	sae2	gRNA2-17bp	WT	Cas9-ER	3	191	10000	114	1000	0.0596859
20210212	LSY4916-1A	sae2	gRNA2-17bp	WT	Cas9-ER	1	160	10000	6	1000	0.00375
20210212	LSY4916-1A	sae2	gRNA2-17bp	WT	Cas9-ER	2	168	10000	5	1000	0.00297619
20210212	LSY4916-1A	sae2	gRNA2-17bp	WT	Cas9-ER	3	93	10000	2	1000	0.00215054
20220930	LSY4751-11C	sae2	gRNA2-17bp	WT	Cas9-ER	1	159	10000	69	1000	0.0433962
20220930	LSY4751-11C	sae2	gRNA2-17bp	WT	Cas9-ER	2	165.5	10000	63.5	1000	0.0383686
20220930	LSY4751-11C	sae2	gRNA2-17bp	WT	Cas9-ER	3	173.5	10000	15.5	1000	0.00893372
20220930	LSY4913-2D	sae2	gRNA2-17bp	Scrambled	Cas9-ER	1	193	10000	93.5	100	0.00484456
20220930	LSY4913-2D	sae2	gRNA2-17bp	Scrambled	Cas9-ER	2	193.5	10000	73	100	0.00377261
20220930	LSY4913-2D	sae2	gRNA2-17bp	Scrambled	Cas9-ER	3	209	10000	23	100	0.00110048
20221006	LSY4751-11C	sae2	gRNA2-17bp	WT	Cas9-ER	1	198	10000	263	1000	0.132828
20221006	LSY4751-11C	sae2	gRNA2-17bp	WT	Cas9-ER	2	177	10000	311.5	1000	0.175989
20221006	LSY4751-11C	sae2	gRNA2-17bp	WT	Cas9-ER	3	237.5	10000	221	1000	0.0930526
20221006	LSY4913-2D	sae2	gRNA2-17bp	Scrambled	Cas9-ER	1	251.5	10000	134.5	100	0.00534791
20221006	LSY4913-2D	sae2	gRNA2-17bp	Scrambled	Cas9-ER	2	152.5	10000	50.5	100	0.00331147
20221006	LSY4913-2D	sae2	gRNA2-17bp	Scrambled	Cas9-ER	3	232.5	10000	13.5	100	0.000580645

## Sheet: Figure 3b
Colony	Date	Genotype	Strain	IR	gRNA	CopyNumber
1	20200901	sae2	LSY4751-11C	Natural IR	gRNA2-17bp	1.285
2	20200901	sae2	LSY4751-11C	Natural IR	gRNA2-17bp	2.35436
3	20200901	sae2	LSY4751-11C	Natural IR	gRNA2-17bp	1.95074
4	20200901	sae2	LSY4751-11C	Natural IR	gRNA2-17bp	2.31719
5	20200901	sae2	LSY4751-11C	Natural IR	gRNA2-17bp	1.97353
6	20200901	sae2	LSY4751-11C	Natural IR	gRNA2-17bp	2.05877
7	20200901	sae2	LSY4751-11C	Natural IR	gRNA2-17bp	7.64049
8	20200901	sae2	LSY4751-11C	Natural IR	gRNA2-17bp	1.98223
9	20200901	sae2	LSY4751-11C	Natural IR	gRNA2-17bp	0.879623
10	20200901	sae2	LSY4751-11C	Natural IR	gRNA2-17bp	1.00296
11	20200901	sae2	LSY4751-11C	Natural IR	gRNA2-17bp	1.96005
12	20200901	sae2	LSY4751-11C	Natural IR	gRNA2-17bp	2.09298
13	20200901	sae2	LSY4751-11C	Natural IR	gRNA2-17bp	1.87971
14	20200901	sae2	LSY4751-11C	Natural IR	gRNA2-17bp	1.94857
15	20200901	sae2	LSY4751-11C	Natural IR	gRNA2-17bp	2.13916
16	20200901	sae2	LSY4751-11C	Natural IR	gRNA2-17bp	1.76778
17	20200901	sae2	LSY4751-11C	Natural IR	gRNA2-17bp	1.94014
18	20200901	sae2	LSY4751-11C	Natural IR	gRNA2-17bp	1.82692
19	20200901	sae2	LSY4751-11C	Natural IR	gRNA2-17bp	1.9902
20	20200901	sae2	LSY4751-11C	Natural IR	gRNA2-17bp	2.30615
21	20200901	sae2	LSY4751-11C	Natural IR	gRNA2-17bp	1.73739
1	20200901	sae2	LSY4751-11C	Natural IR	gRNA2-17bp	2.10455
2	20200901	sae2	LSY4751-11C	Natural IR	gRNA2-17bp	2.17729
3	20200901	sae2	LSY4751-11C	Natural IR	gRNA2-17bp	1.17739
4	20200901	sae2	LSY4751-11C	Natural IR	gRNA2-17bp	1.86583
5	20200901	sae2	LSY4751-11C	Natural IR	gRNA2-17bp	1.79061
6	20200901	sae2	LSY4751-11C	Natural IR	gRNA2-17bp	1.8918
7	20200901	sae2	LSY4751-11C	Natural IR	gRNA2-17bp	2.15104
8	20200901	sae2	LSY4751-11C	Natural IR	gRNA2-17bp	1.09469
9	20200901	sae2	LSY4751-11C	Natural IR	gRNA2-17bp	1.96806
10	20200901	sae2	LSY4751-11C	Natural IR	gRNA2-17bp	1.99633
11	20200901	sae2	LSY4751-11C	Natural IR	gRNA2-17bp	1.97729
12	20200901	sae2	LSY4751-11C	Natural IR	gRNA2-17bp	2.0229
1	20210322	sae2	LSY4913	Scrambled IR	gRNA2-17bp	5.89579
2	20210322	sae2	LSY4913	Scrambled IR	gRNA2-17bp	1.63887
3	20210322	sae2	LSY4913	Scrambled IR	gRNA2-17bp	1.07687
4	20210322	sae2	LSY4913	Scrambled IR	gRNA2-17bp	0.774316
5	20210322	sae2	LSY4913	Scrambled IR	gRNA2-17bp	1.32115
6	20210322	sae2	LSY4913	Scrambled IR	gRNA2-17bp	0.838341
7	20210322	sae2	LSY4913	Scrambled IR	gRNA2-17bp	0.781772
8	20210322	sae2	LSY4913	Scrambled IR	gRNA2-17bp	0.778211
9	20210322	sae2	LSY4913	Scrambled IR	gRNA2-17bp	0.909913
10	20210322	sae2	LSY4913	Scrambled IR	gRNA2-17bp	0.950744
11	20210322	sae2	LSY4913	Scrambled IR	gRNA2-17bp	0.698603
12	20210322	sae2	LSY4913	Scrambled IR	gRNA2-17bp	0.898908
13	20210322	sae2	LSY4913	Scrambled IR	gRNA2-17bp	1.25398
14	20210322	sae2	LSY4913	Scrambled IR	gRNA2-17bp	3.91686
15	20210322	sae2	LSY4913	Scrambled IR	gRNA2-17bp	2.32023
16	20210322	sae2	LSY4913	Scrambled IR	gRNA2-17bp	0.966831
17	20210322	sae2	LSY4913	Scrambled IR	gRNA2-17bp	0.672677
18	20210322	sae2	LSY4913	Scrambled IR	gRNA2-17bp	0.971441
19	20210322	sae2	LSY4913	Scrambled IR	gRNA2-17bp	2.83724
20	20210322	sae2	LSY4913	Scrambled IR	gRNA2-17bp	1.18185
21	20210322	sae2	LSY4913	Scrambled IR	gRNA2-17bp	1.33
1	20211009	sae2	LSY4913	Scrambled IR	gRNA2-17bp	1.27704
2	20211009	sae2	LSY4913	Scrambled IR	gRNA2-17bp	1.07595
3	20211009	sae2	LSY4913	Scrambled IR	gRNA2-17bp	1.16055
4	20211009	sae2	LSY4913	Scrambled IR	gRNA2-17bp	1.04707
5	20211009	sae2	LSY4913	Scrambled IR	gRNA2-17bp	0.899025
6	20211009	sae2	LSY4913	Scrambled IR	gRNA2-17bp	0.996304
7	20211009	sae2	LSY4913	Scrambled IR	gRNA2-17bp	0.944382
8	20211009	sae2	LSY4913	Scrambled IR	gRNA2-17bp	0.916375
9	20211009	sae2	LSY4913	Scrambled IR	gRNA2-17bp	1.04634
10	20211009	sae2	LSY4913	Scrambled IR	gRNA2-17bp	1.28346
11	20211009	sae2	LSY4913	Scrambled IR	gRNA2-17bp	2.3905
12	20211009	sae2	LSY4913	Scrambled IR	gRNA2-17bp	2.67883
13	20211009	sae2	LSY4913	Scrambled IR	gRNA2-17bp	2.5189
14	20211009	sae2	LSY4913	Scrambled IR	gRNA2-17bp	2.10831
15	20211009	sae2	LSY4913	Scrambled IR	gRNA2-17bp	2.84223
16	20211009	sae2	LSY4913	Scrambled IR	gRNA2-17bp	2.8396
17	20211009	sae2	LSY4913	Scrambled IR	gRNA2-17bp	2.09251
18	20211009	sae2	LSY4913	Scrambled IR	gRNA2-17bp	2.05049
19	20211009	sae2	LSY4913	Scrambled IR	gRNA2-17bp	2.3317
20	20211009	sae2	LSY4913	Scrambled IR	gRNA2-17bp	2.20276
21	20211009	sae2	LSY4913	Scrambled IR	gRNA2-17bp	1.03177
22	20211009	sae2	LSY4913	Scrambled IR	gRNA2-17bp	1.11423
23	20211009	sae2	LSY4913	Scrambled IR	gRNA2-17bp	1.13074
24	20211009	sae2	LSY4913	Scrambled IR	gRNA2-17bp	1.04521
25	20211009	sae2	LSY4913	Scrambled IR	gRNA2-17bp	1.16801
26	20211009	sae2	LSY4913	Scrambled IR	gRNA2-17bp	1.25785
27	20211009	sae2	LSY4913	Scrambled IR	gRNA2-17bp	1.14772
28	20211009	sae2	LSY4913	Scrambled IR	gRNA2-17bp	1.25083
29	20211009	sae2	LSY4913	Scrambled IR	gRNA2-17bp	1.14439
30	20211009	sae2	LSY4913	Scrambled IR	gRNA2-17bp	1.42525

## Sheet: Figure 3c
Strain	variable	value
Scrambled IR	NHEJ	11
Natural IR	NHEJ	1
Scrambled IR	Inverted duplications	5
Natural IR	Inverted duplications	37
Scrambled IR	Other	16
Natural IR	Other	4
Scrambled IR	Total	32
Natural IR	Total	42
