# Supplementary material for: Double-strand breaks induce inverted duplication chromosome rearrangements by a DNA polymerase δ-dependent mechanism
Source: Nat Commun. 2023 Nov 2;14:7020. doi: 10.1038/s41467-023-42640-5 (PMC10622511; doi:10.1038/s41467-023-42640-5)
Supplement: Supplementary file 5 — Source Data [file 41467_2023_42640_MOESM5_ESM.zip › Fig4.xlsx]

## Sheet: Figure 4b
Date	Strain	Genotype	Culture	gRNA	IR	Cas9	no.beta.estradio	fold.dilution	beta.estradiol	fold.dultion	Survival
20200817	LSY5171-44C	sae2 rad1	1	gRNA2-17bp	WT	Cas9-ER	80	10000	1010	100	0.12625
20200817	LSY5171-44C	sae2 rad1	2	gRNA2-17bp	WT	Cas9-ER	181	10000	210	100	0.0116022
20200817	LSY4751-11C	sae2	1	gRNA2-17bp	WT	Cas9-ER	114	10000	119	1000	0.104386
20200821	LSY5171-44C	sae2 rad1	1	gRNA2-17bp	WT	Cas9-ER	114	10000	1050	100	0.0921053
20200821	LSY5171-44C	sae2 rad1	2	gRNA2-17bp	WT	Cas9-ER	97	10000	793	100	0.0817526
20200821	LSY4751-11C	sae2	1	gRNA2-17bp	WT	Cas9-ER	113	10000	370	100	0.0327434
20200821	LSY4751-11C	sae2	2	gRNA2-17bp	WT	Cas9-ER	98	10000	572	100	0.0583673
20200928	LSY4751-11C	sae2	1	gRNA2-17bp	WT	Cas9-ER	132	10000	253	1000	0.191667
20200928	LSY4751-11C	sae2	2	gRNA2-17bp	WT	Cas9-ER	105	10000	349	1000	0.332381
20210611	LSY4751-11C	sae2	3	gRNA2-17bp	WT	Cas9-ER	96	10000	25	1000	0.0260417
20210611	LSY4751-11C	sae2	4	gRNA2-17bp	WT	Cas9-ER	135	10000	10	1000	0.00740741
20210611	LSY4751-11C	sae2	5	gRNA2-17bp	WT	Cas9-ER	125	10000	8	1000	0.0064
20210611	LSY4751-11C	sae2	6	gRNA2-17bp	WT	Cas9-ER	150	10000	23	1000	0.0153333
20210611	LSY4762-45D	sae2 rad1	1	gRNA2-17bp	WT	Cas9-ER	181	10000	208	1000	0.114917
20210611	LSY4762-45D	sae2 rad1	2	gRNA2-17bp	WT	Cas9-ER	171	10000	206	1000	0.120468
20210611	LSY4762-45D	sae2 rad1	3	gRNA2-17bp	WT	Cas9-ER	114	10000	160	1000	0.140351
20210611	LSY4762-45D	sae2 rad1	4	gRNA2-17bp	WT	Cas9-ER	132	10000	74	1000	0.0560606
20210611	LSY4762-45D	sae2 rad1	5	gRNA2-17bp	WT	Cas9-ER	102	10000	51	1000	0.05
20210611	LSY4762-45D	sae2 rad1	6	gRNA2-17bp	WT	Cas9-ER	82	10000	62	1000	0.0756098
20210611	LSY5068-8D	sae2 pol3-01	1	gRNA2-17bp	WT	Cas9-ER	128	10000	79	100	0.00617188
20210611	LSY5068-8D	sae2 pol3-01	2	gRNA2-17bp	WT	Cas9-ER	101	10000	75	100	0.00742574
20210611	LSY5068-14D	sae2 pol3-01 rad1	1	gRNA2-17bp	WT	Cas9-ER	135	10000	148	100	0.010963
20210611	LSY5068-14D	sae2 pol3-01 rad1	2	gRNA2-17bp	WT	Cas9-ER	150	10000	75	100	0.005
20210702	LSY4751-11C	sae2	1	gRNA2-17bp	WT	Cas9-ER	58	10000	116.5	1000	0.200862
20210702	LSY4751-11C	sae2	2	gRNA2-17bp	WT	Cas9-ER	83	10000	271	1000	0.326506
20210702	LSY4751-11C	sae2	3	gRNA2-17bp	WT	Cas9-ER	94	10000	156	1000	0.165957
20210702	LSY4762-45D	sae2 rad1	1	gRNA2-17bp	WT	Cas9-ER	77	10000	103	1000	0.133766
20210702	LSY4762-45D	sae2 rad1	2	gRNA2-17bp	WT	Cas9-ER	87	10000	34	1000	0.0390805
20210702	LSY4762-45D	sae2 rad1	3	gRNA2-17bp	WT	Cas9-ER	43	10000	7.5	1000	0.0174419
20210702	LSY5068-8D	sae2 pol3-01	1	gRNA2-17bp	WT	Cas9-ER	87	10000	6.5	100	0.000747126
20210702	LSY5068-8D	sae2 pol3-01	2	gRNA2-17bp	WT	Cas9-ER	64	10000	38	100	0.0059375
20210702	LSY5068-8D	sae2 pol3-01	3	gRNA2-17bp	WT	Cas9-ER	43	10000	44	100	0.0102326
20210702	LSY5068-14D	sae2 pol3-01 rad1	1	gRNA2-17bp	WT	Cas9-ER	28	10000	24	100	0.00857143
20210702	LSY5068-14D	sae2 pol3-01 rad1	2	gRNA2-17bp	WT	Cas9-ER	25	10000	3.5	100	0.0014
20210702	LSY5068-14D	sae2 pol3-01 rad1	3	gRNA2-17bp	WT	Cas9-ER	34	10000	0.5	100	0.000147059
20210712	LSY4751-11C	sae2	1	gRNA2-17bp	WT	Cas9-ER	276	10000	284.5	1000	0.10308
20210712	LSY4751-11C	sae2	2	gRNA2-17bp	WT	Cas9-ER	332	10000	304	1000	0.0915663
20210712	LSY4751-11C	sae2	3	gRNA2-17bp	WT	Cas9-ER	222	10000	174	1000	0.0783784
20211029	LSY4751-11C	sae2	1	gRNA2-17bp	WT	Cas9-ER	100	10000	7	1000	0.007
20211029	LSY4751-11C	sae2	2	gRNA2-17bp	WT	Cas9-ER	126.5	10000	13.5	1000	0.0106719
20211207	LSY5171-46A	sae2 pol3-01	1	gRNA2-17bp	Perfect	Cas9-ER	50	10000	65.5	100	0.0131
20211207	LSY5171-46A	sae2 pol3-01	2	gRNA2-17bp	Perfect	Cas9-ER	70.5	10000	197	100	0.0279433
20211207	LSY5171-46A	sae2 pol3-01	3	gRNA2-17bp	Perfect	Cas9-ER	63	10000	165.5	100	0.0262698
20211216	LSY5171-23B	sae2	1	gRNA2-17bp	Perfect	Cas9-ER	87	10000	237.5	1000	0.272989
20211216	LSY5171-23B	sae2	2	gRNA2-17bp	Perfect	Cas9-ER	116	10000	220	1000	0.189655
20211216	LSY5171-23B	sae2	3	gRNA2-17bp	Perfect	Cas9-ER	110	10000	273.5	1000	0.248636
20211216	LSY5171-44C	sae2 rad1	1	gRNA2-17bp	Perfect	Cas9-ER	41.5	10000	169	1000	0.407229
20211216	LSY5171-44C	sae2 rad1	2	gRNA2-17bp	Perfect	Cas9-ER	60	10000	185	1000	0.308333
20211216	LSY5171-44C	sae2 rad1	3	gRNA2-17bp	Perfect	Cas9-ER	72.5	10000	113	1000	0.155862
20211221	LSY5171-23B	sae2	1	gRNA2-17bp	Perfect	Cas9-ER	174.5	10000	382.5	1000	0.219198
20211221	LSY5171-23B	sae2	2	gRNA2-17bp	Perfect	Cas9-ER	114	10000	427.5	1000	0.375
20211221	LSY5171-23B	sae2	3	gRNA2-17bp	Perfect	Cas9-ER	89.5	10000	599	1000	0.669274
20211221	LSY5171-44C	sae2 rad1	1	gRNA2-17bp	Perfect	Cas9-ER	125.5	10000	560.5	1000	0.446614
20211221	LSY5171-44C	sae2 rad1	2	gRNA2-17bp	Perfect	Cas9-ER	113.5	10000	813	1000	0.7163
20211221	LSY5171-44C	sae2 rad1	3	gRNA2-17bp	Perfect	Cas9-ER	125.5	10000	493	1000	0.392829
20211221	LSY5171-46A	sae2 pol3-01	1	gRNA2-17bp	Perfect	Cas9-ER	103	10000	170.5	100	0.0165534
20211221	LSY5171-46A	sae2 pol3-01	2	gRNA2-17bp	Perfect	Cas9-ER	63	10000	44.5	100	0.00706349
20211221	LSY5171-46A	sae2 pol3-01	3	gRNA2-17bp	Perfect	Cas9-ER	69	10000	15	100	0.00217391
20211231	LSY5171-23B	sae2	1	gRNA2-17bp	Perfect	Cas9-ER	78	10000	196	1000	0.251282
20211231	LSY5171-23B	sae2	2	gRNA2-17bp	Perfect	Cas9-ER	57	10000	240	1000	0.421053
20211231	LSY5171-23B	sae2	3	gRNA2-17bp	Perfect	Cas9-ER	83	10000	105	1000	0.126506
20211231	LSY5171-44C	sae2 rad1	1	gRNA2-17bp	Perfect	Cas9-ER	52	10000	83	1000	0.159615
20211231	LSY5171-44C	sae2 rad1	2	gRNA2-17bp	Perfect	Cas9-ER	34.5	10000	18.5	1000	0.0536232
20211231	LSY5171-44C	sae2 rad1	3	gRNA2-17bp	Perfect	Cas9-ER	68	10000	0.5	1000	0.000735294
20211231	LSY5171-46A	sae2 pol3-01	1	gRNA2-17bp	Perfect	Cas9-ER	66.5	10000	157	100	0.023609
20211231	LSY5171-46A	sae2 pol3-01	2	gRNA2-17bp	Perfect	Cas9-ER	49.5	10000	80	100	0.0161616
20211231	LSY5171-46A	sae2 pol3-01	3	gRNA2-17bp	Perfect	Cas9-ER	52	10000	134.5	100	0.0258654
20211231	LSY5235-1	sae2 pol3-01 rad1	1	gRNA2-17bp	Perfect	Cas9-ER	21	10000	110.5	100	0.052619
20211231	LSY5235-1	sae2 pol3-01 rad1	2	gRNA2-17bp	Perfect	Cas9-ER	53.5	10000	30	100	0.00560748
20211231	LSY5235-1	sae2 pol3-01 rad1	3	gRNA2-17bp	Perfect	Cas9-ER	45.5	10000	11.5	100	0.00252747
20220121	LSY5235-1	sae2 pol3-01 rad1	1	gRNA2-17bp	Perfect	Cas9-ER	68	10000	263.5	100	0.03875
20220121	LSY5235-1	sae2 pol3-01 rad1	3	gRNA2-17bp	Perfect	Cas9-ER	73	10000	305.5	100	0.0418493
20220121	LSY5235-1	sae2 pol3-01 rad1	4	gRNA2-17bp	Perfect	Cas9-ER	40	10000	282	100	0.0705
20220121	LSY5235-1	sae2 pol3-01 rad1	5	gRNA2-17bp	Perfect	Cas9-ER	79.5	10000	112	100	0.014088
20220121	LSY5235-1	sae2 pol3-01 rad1	6	gRNA2-17bp	Perfect	Cas9-ER	35	10000	13.5	100	0.00385714
20220825	LSY4751-11C	sae2	1	gRNA2-17bp	WT	Cas9-ER	226	10000	223	1000	0.00022617
20220825	LSY4751-11C	sae2	2	gRNA2-17bp	WT	Cas9-ER	228	10000	312.5	1000	0.000263661
20220825	LSY4762-45D	sae2 rad1	1	gRNA2-17bp	WT	Cas9-ER	262	10000	328	1000	0.000451116
20220825	LSY4762-45D	sae2 rad1	2	gRNA2-17bp	WT	Cas9-ER	219	10000	336	1000	0.000488607
20221006	LSY4751-11C	sae2	1	gRNA2-17bp	WT	Cas9-ER	198	10000	263	1000	0.132828
20221006	LSY4751-11C	sae2	2	gRNA2-17bp	WT	Cas9-ER	177	10000	311.5	1000	0.175989
20221006	LSY4751-11C	sae2	3	gRNA2-17bp	WT	Cas9-ER	237.5	10000	221	1000	0.0930526
20221006	LSY4762-45D	sae2 rad1	1	gRNA2-17bp	WT	Cas9-ER	250	10000	242.5	1000	0.097
20221006	LSY4762-45D	sae2 rad1	2	gRNA2-17bp	WT	Cas9-ER	268.5	10000	364	1000	0.135568
20221006	LSY4762-45D	sae2 rad1	3	gRNA2-17bp	WT	Cas9-ER	220.5	10000	356.5	1000	0.161678
20230316	LSY4751-11C	sae2	1	gRNA2-17bp	WT	Cas9-ER	10000	326.5	408	1000	0.124962
20230316	LSY5068-8D	sae2 pol3-01	1	gRNA2-17bp	WT	Cas9-ER	10000	270	57.5	100	0.00212963
20230316	LSY5068-8D	sae2 pol3-01	2	gRNA2-17bp	WT	Cas9-ER	10000	272	231.5	100	0.00851103
20230316	LSY5068-14D	sae2 pol3-01 rad1	1	gRNA2-17bp	WT	Cas9-ER	10000	206	58.5	100	0.00283981
20230316	LSY5068-14D	sae2 pol3-01 rad1	2	gRNA2-17bp	WT	Cas9-ER	10000	159	20.5	100	0.00128931
20230324	LSY5068-8D	sae2 pol3-01	1	gRNA2-17bp	WT	Cas9-ER	10000	152.5	137.5	100	0.00901639
20230324	LSY5068-8D	sae2 pol3-01	2	gRNA2-17bp	WT	Cas9-ER	10000	166	64.5	100	0.00388554
20230324	LSY5068-8D	sae2 pol3-01	3	gRNA2-17bp	WT	Cas9-ER	10000	180	164	100	0.00911111
20230324	LSY5068-14D	sae2 pol3-01 rad1	1	gRNA2-17bp	WT	Cas9-ER	10000	128.5	126.5	100	0.00984436
20230324	LSY5068-14D	sae2 pol3-01 rad1	2	gRNA2-17bp	WT	Cas9-ER	10000	111	60	100	0.00540541
20230324	LSY5068-14D	sae2 pol3-01 rad1	3	gRNA2-17bp	WT	Cas9-ER	10000	145	9.5	100	0.000655172

## Sheet: Figure 4c
Date	Genotype	Strain	Colony	gRNA	IR	Cas9	CopyNumber
20200901	sae2	LSY4751-11C	1	gRNA2-17bp	WT	Cas9-ER	1.285
20200901	sae2	LSY4751-11C	2	gRNA2-17bp	WT	Cas9-ER	2.35436
20200901	sae2	LSY4751-11C	3	gRNA2-17bp	WT	Cas9-ER	1.95074
20200901	sae2	LSY4751-11C	4	gRNA2-17bp	WT	Cas9-ER	2.31719
20200901	sae2	LSY4751-11C	5	gRNA2-17bp	WT	Cas9-ER	1.97353
20200901	sae2	LSY4751-11C	6	gRNA2-17bp	WT	Cas9-ER	2.05877
20200901	sae2	LSY4751-11C	7	gRNA2-17bp	WT	Cas9-ER	7.64049
20200901	sae2	LSY4751-11C	8	gRNA2-17bp	WT	Cas9-ER	1.98223
20200901	sae2	LSY4751-11C	9	gRNA2-17bp	WT	Cas9-ER	0.879623
20200901	sae2	LSY4751-11C	10	gRNA2-17bp	WT	Cas9-ER	1.00296
20200901	sae2	LSY4751-11C	11	gRNA2-17bp	WT	Cas9-ER	1.96005
20200901	sae2	LSY4751-11C	12	gRNA2-17bp	WT	Cas9-ER	2.09298
20200901	sae2	LSY4751-11C	13	gRNA2-17bp	WT	Cas9-ER	1.87971
20200901	sae2	LSY4751-11C	14	gRNA2-17bp	WT	Cas9-ER	1.94857
20200901	sae2	LSY4751-11C	15	gRNA2-17bp	WT	Cas9-ER	2.13916
20200901	sae2	LSY4751-11C	16	gRNA2-17bp	WT	Cas9-ER	1.76778
20200901	sae2	LSY4751-11C	17	gRNA2-17bp	WT	Cas9-ER	1.94014
20200901	sae2	LSY4751-11C	18	gRNA2-17bp	WT	Cas9-ER	1.82692
20200901	sae2	LSY4751-11C	19	gRNA2-17bp	WT	Cas9-ER	1.9902
20200901	sae2	LSY4751-11C	20	gRNA2-17bp	WT	Cas9-ER	2.30615
20200901	sae2	LSY4751-11C	21	gRNA2-17bp	WT	Cas9-ER	1.73739
20200901	sae2	LSY4751-11C	1	gRNA2-17bp	WT	Cas9-ER	2.10455
20200901	sae2	LSY4751-11C	2	gRNA2-17bp	WT	Cas9-ER	2.17729
20200901	sae2	LSY4751-11C	3	gRNA2-17bp	WT	Cas9-ER	1.17739
20200901	sae2	LSY4751-11C	4	gRNA2-17bp	WT	Cas9-ER	1.86583
20200901	sae2	LSY4751-11C	5	gRNA2-17bp	WT	Cas9-ER	1.79061
20200901	sae2	LSY4751-11C	6	gRNA2-17bp	WT	Cas9-ER	1.8918
20200901	sae2	LSY4751-11C	7	gRNA2-17bp	WT	Cas9-ER	2.15104
20200901	sae2	LSY4751-11C	8	gRNA2-17bp	WT	Cas9-ER	1.09469
20200901	sae2	LSY4751-11C	9	gRNA2-17bp	WT	Cas9-ER	1.96806
20200901	sae2	LSY4751-11C	10	gRNA2-17bp	WT	Cas9-ER	1.99633
20200901	sae2	LSY4751-11C	11	gRNA2-17bp	WT	Cas9-ER	1.97729
20200901	sae2	LSY4751-11C	12	gRNA2-17bp	WT	Cas9-ER	2.0229
20210620	sae2	LSY4751-11C	1	gRNA2-17bp	WT	Cas9-ER	1.7373
20210620	sae2	LSY4751-11C	2	gRNA2-17bp	WT	Cas9-ER	2.38623
20210620	sae2	LSY4751-11C	3	gRNA2-17bp	WT	Cas9-ER	2.33948
20210620	sae2	LSY4751-11C	4	gRNA2-17bp	WT	Cas9-ER	2.03275
20210620	sae2	LSY4751-11C	5	gRNA2-17bp	WT	Cas9-ER	2.08578
20210620	sae2	LSY4751-11C	6	gRNA2-17bp	WT	Cas9-ER	1.94266
20210620	sae2	LSY4751-11C	7	gRNA2-17bp	WT	Cas9-ER	1.71824
20210620	sae2	LSY4751-11C	8	gRNA2-17bp	WT	Cas9-ER	1.82297
20210620	sae2	LSY4751-11C	9	gRNA2-17bp	WT	Cas9-ER	2.0108
20210620	sae2	LSY4751-11C	10	gRNA2-17bp	WT	Cas9-ER	1.72802
20210620	sae2	LSY4751-11C	11	gRNA2-17bp	WT	Cas9-ER	2.10744
20210620	sae2	LSY4751-11C	12	gRNA2-17bp	WT	Cas9-ER	2.00337
20210620	sae2	LSY4751-11C	13	gRNA2-17bp	WT	Cas9-ER	2.20171
20210620	sae2	LSY4751-11C	14	gRNA2-17bp	WT	Cas9-ER	2.03289
20210620	sae2	LSY4751-11C	15	gRNA2-17bp	WT	Cas9-ER	2.53342
20210620	sae2	LSY4751-11C	16	gRNA2-17bp	WT	Cas9-ER	2.02182
20210620	sae2	LSY4751-11C	17	gRNA2-17bp	WT	Cas9-ER	1.97155
20210620	sae2	LSY4751-11C	18	gRNA2-17bp	WT	Cas9-ER	2.05682
20210620	sae2	LSY4751-11C	19	gRNA2-17bp	WT	Cas9-ER	1.99348
20210620	sae2	LSY4751-11C	20	gRNA2-17bp	WT	Cas9-ER	2.67251
20210620	sae2	LSY4751-11C	21	gRNA2-17bp	WT	Cas9-ER	1.93096
20210620	sae2	LSY4751-11C	22	gRNA2-17bp	WT	Cas9-ER	2.37075
20210620	sae2	LSY4751-11C	23	gRNA2-17bp	WT	Cas9-ER	2.25278
20210620	sae2	LSY4751-11C	24	gRNA2-17bp	WT	Cas9-ER	1.75855
20210620	sae2	LSY4751-11C	25	gRNA2-17bp	WT	Cas9-ER	2.20409
20210620	sae2	LSY4751-11C	26	gRNA2-17bp	WT	Cas9-ER	2.21776
20210620	sae2	LSY4751-11C	27	gRNA2-17bp	WT	Cas9-ER	2.1627
20210620	sae2	LSY4751-11C	28	gRNA2-17bp	WT	Cas9-ER	2.20687
20210620	sae2	LSY4751-11C	29	gRNA2-17bp	WT	Cas9-ER	2.12699
20210620	sae2	LSY4751-11C	30	gRNA2-17bp	WT	Cas9-ER	1.16845
20210621	sae2 rad1	LSY4762-45D	1	gRNA2-17bp	WT	Cas9-ER	2.10396
20210621	sae2 rad1	LSY4762-45D	2	gRNA2-17bp	WT	Cas9-ER	1.87545
20210621	sae2 rad1	LSY4762-45D	3	gRNA2-17bp	WT	Cas9-ER	2.35639
20210621	sae2 rad1	LSY4762-45D	4	gRNA2-17bp	WT	Cas9-ER	1.98579
20210621	sae2 rad1	LSY4762-45D	5	gRNA2-17bp	WT	Cas9-ER	1.80188
20210621	sae2 rad1	LSY4762-45D	6	gRNA2-17bp	WT	Cas9-ER	1.83824
20210621	sae2 rad1	LSY4762-45D	7	gRNA2-17bp	WT	Cas9-ER	1.58173
20210621	sae2 rad1	LSY4762-45D	8	gRNA2-17bp	WT	Cas9-ER	1.93107
20210621	sae2 rad1	LSY4762-45D	9	gRNA2-17bp	WT	Cas9-ER	1.839
20210621	sae2 rad1	LSY4762-45D	10	gRNA2-17bp	WT	Cas9-ER	1.65162
20210621	sae2 rad1	LSY4762-45D	11	gRNA2-17bp	WT	Cas9-ER	1.85167
20210621	sae2 rad1	LSY4762-45D	12	gRNA2-17bp	WT	Cas9-ER	2.16781
20210621	sae2 rad1	LSY4762-45D	13	gRNA2-17bp	WT	Cas9-ER	2.15177
20210621	sae2 rad1	LSY4762-45D	14	gRNA2-17bp	WT	Cas9-ER	2.27927
20210621	sae2 rad1	LSY4762-45D	15	gRNA2-17bp	WT	Cas9-ER	2.31385
20210621	sae2 rad1	LSY4762-45D	16	gRNA2-17bp	WT	Cas9-ER	2.21318
20210621	sae2 rad1	LSY4762-45D	17	gRNA2-17bp	WT	Cas9-ER	2.10778
20210621	sae2 rad1	LSY4762-45D	18	gRNA2-17bp	WT	Cas9-ER	3.74948
20210621	sae2 rad1	LSY4762-45D	19	gRNA2-17bp	WT	Cas9-ER	1.92586
20210621	sae2 rad1	LSY4762-45D	20	gRNA2-17bp	WT	Cas9-ER	2.06611
20210621	sae2 rad1	LSY4762-45D	21	gRNA2-17bp	WT	Cas9-ER	2.21962
20210621	sae2 rad1	LSY4762-45D	22	gRNA2-17bp	WT	Cas9-ER	2.32813
20210621	sae2 rad1	LSY4762-45D	23	gRNA2-17bp	WT	Cas9-ER	2.13458
20210621	sae2 rad1	LSY4762-45D	24	gRNA2-17bp	WT	Cas9-ER	1.68879
20210621	sae2 rad1	LSY4762-45D	25	gRNA2-17bp	WT	Cas9-ER	1.61637
20210621	sae2 rad1	LSY4762-45D	26	gRNA2-17bp	WT	Cas9-ER	2.81735
20210621	sae2 rad1	LSY4762-45D	27	gRNA2-17bp	WT	Cas9-ER	1.62556
20210621	sae2 rad1	LSY4762-45D	28	gRNA2-17bp	WT	Cas9-ER	1.93726
20210621	sae2 rad1	LSY4762-45D	29	gRNA2-17bp	WT	Cas9-ER	1.57173
20210621	sae2 rad1	LSY4762-45D	30	gRNA2-17bp	WT	Cas9-ER	2.40061
20210621	sae2 pol3-01	LSY5068-8D	1	gRNA2-17bp	WT	Cas9-ER	18.0293
20210621	sae2 pol3-01	LSY5068-8D	2	gRNA2-17bp	WT	Cas9-ER	1.16466
20210621	sae2 pol3-01	LSY5068-8D	3	gRNA2-17bp	WT	Cas9-ER	11.6828
20210621	sae2 pol3-01	LSY5068-8D	4	gRNA2-17bp	WT	Cas9-ER	2.25858
20210621	sae2 pol3-01	LSY5068-8D	5	gRNA2-17bp	WT	Cas9-ER	1.17822
20210621	sae2 pol3-01	LSY5068-8D	6	gRNA2-17bp	WT	Cas9-ER	2.509
20210621	sae2 pol3-01	LSY5068-8D	7	gRNA2-17bp	WT	Cas9-ER	1.13541
20210621	sae2 pol3-01	LSY5068-8D	8	gRNA2-17bp	WT	Cas9-ER	1.51886
20210621	sae2 pol3-01	LSY5068-8D	9	gRNA2-17bp	WT	Cas9-ER	2.37626
20210621	sae2 pol3-01	LSY5068-8D	10	gRNA2-17bp	WT	Cas9-ER	1.14667
20210621	sae2 pol3-01	LSY5068-8D	11	gRNA2-17bp	WT	Cas9-ER	2.10874
20210621	sae2 pol3-01	LSY5068-8D	12	gRNA2-17bp	WT	Cas9-ER	2.80269
20210621	sae2 pol3-01	LSY5068-8D	13	gRNA2-17bp	WT	Cas9-ER	2.7603
20210621	sae2 pol3-01	LSY5068-8D	14	gRNA2-17bp	WT	Cas9-ER	1.47678
20210621	sae2 pol3-01	LSY5068-8D	15	gRNA2-17bp	WT	Cas9-ER	1.4533
20210621	sae2 pol3-01 rad1	LSY5068-8D	1	gRNA2-17bp	WT	Cas9-ER	2.20411
20210621	sae2 pol3-01 rad1	LSY5068-8D	2	gRNA2-17bp	WT	Cas9-ER	1.12093
20210621	sae2 pol3-01 rad1	LSY5068-8D	3	gRNA2-17bp	WT	Cas9-ER	1.56376
20210621	sae2 pol3-01 rad1	LSY5068-8D	4	gRNA2-17bp	WT	Cas9-ER	2.25413
20210621	sae2 pol3-01 rad1	LSY5068-8D	5	gRNA2-17bp	WT	Cas9-ER	1.11712
20210621	sae2 pol3-01 rad1	LSY5068-8D	6	gRNA2-17bp	WT	Cas9-ER	2.22601
20210621	sae2 pol3-01 rad1	LSY5068-8D	7	gRNA2-17bp	WT	Cas9-ER	2.54324
20210621	sae2 pol3-01 rad1	LSY5068-8D	8	gRNA2-17bp	WT	Cas9-ER	2.58143
20210621	sae2 pol3-01 rad1	LSY5068-8D	9	gRNA2-17bp	WT	Cas9-ER	4.16141
20210621	sae2 pol3-01 rad1	LSY5068-8D	10	gRNA2-17bp	WT	Cas9-ER	1.25654
20210621	sae2 pol3-01 rad1	LSY5068-8D	11	gRNA2-17bp	WT	Cas9-ER	1.1337
20210621	sae2 pol3-01 rad1	LSY5068-8D	12	gRNA2-17bp	WT	Cas9-ER	2.45701
20210621	sae2 pol3-01 rad1	LSY5068-8D	13	gRNA2-17bp	WT	Cas9-ER	0.981256
20210621	sae2 pol3-01 rad1	LSY5068-8D	14	gRNA2-17bp	WT	Cas9-ER	1.27993
20210621	sae2 pol3-01 rad1	LSY5068-8D	15	gRNA2-17bp	WT	Cas9-ER	2.31489
20211014	sae2	LSY4751-11C	1	gRNA2-17bp	WT	Cas9-ER	1.8439
20211014	sae2	LSY4751-11C	2	gRNA2-17bp	WT	Cas9-ER	1.91201
20211014	sae2	LSY4751-11C	3	gRNA2-17bp	WT	Cas9-ER	2.14118
20211014	sae2	LSY4751-11C	4	gRNA2-17bp	WT	Cas9-ER	1.718
20211014	sae2	LSY4751-11C	5	gRNA2-17bp	WT	Cas9-ER	2.04198
20211014	sae2	LSY4751-11C	6	gRNA2-17bp	WT	Cas9-ER	1.99003
20211014	sae2	LSY4751-11C	7	gRNA2-17bp	WT	Cas9-ER	1.81467
20211014	sae2	LSY4751-11C	8	gRNA2-17bp	WT	Cas9-ER	1.86443
20211014	sae2	LSY4751-11C	9	gRNA2-17bp	WT	Cas9-ER	0.861846
20211014	sae2	LSY4751-11C	10	gRNA2-17bp	WT	Cas9-ER	1.75559
20211014	sae2	LSY4751-11C	11	gRNA2-17bp	WT	Cas9-ER	1.66583
20211014	sae2	LSY4751-11C	12	gRNA2-17bp	WT	Cas9-ER	1.95119
20211014	sae2	LSY4751-11C	c	gRNA2-17bp	WT	Cas9-ER	1
20220112	sae2	LSY5171-23B	1	gRNA2-17bp	Perfect	Cas9-ER	2.22496
20220112	sae2	LSY5171-23B	2	gRNA2-17bp	Perfect	Cas9-ER	2.0018
20220112	sae2	LSY5171-23B	3	gRNA2-17bp	Perfect	Cas9-ER	2.21737
20220112	sae2	LSY5171-23B	4	gRNA2-17bp	Perfect	Cas9-ER	2.04057
20220112	sae2	LSY5171-23B	5	gRNA2-17bp	Perfect	Cas9-ER	1.90652
20220112	sae2	LSY5171-23B	6	gRNA2-17bp	Perfect	Cas9-ER	1.94321
20220112	sae2	LSY5171-23B	7	gRNA2-17bp	Perfect	Cas9-ER	1.69144
20220112	sae2	LSY5171-23B	8	gRNA2-17bp	Perfect	Cas9-ER	1.62176
20220112	sae2	LSY5171-23B	9	gRNA2-17bp	Perfect	Cas9-ER	1.53232
20220112	sae2	LSY5171-23B	10	gRNA2-17bp	Perfect	Cas9-ER	2.111
20220112	sae2	LSY5171-23B	11	gRNA2-17bp	Perfect	Cas9-ER	2.16467
20220112	sae2	LSY5171-23B	12	gRNA2-17bp	Perfect	Cas9-ER	2.20853
20220112	sae2	LSY5171-23B	13	gRNA2-17bp	Perfect	Cas9-ER	2.2798
20220112	sae2	LSY5171-23B	14	gRNA2-17bp	Perfect	Cas9-ER	1.74295
20220112	sae2	LSY5171-23B	15	gRNA2-17bp	Perfect	Cas9-ER	2.03737
20220112	sae2	LSY5171-23B	16	gRNA2-17bp	Perfect	Cas9-ER	1.90568
20220112	sae2	LSY5171-23B	17	gRNA2-17bp	Perfect	Cas9-ER	2.1965
20220112	sae2	LSY5171-23B	18	gRNA2-17bp	Perfect	Cas9-ER	2.55392
20220112	sae2	LSY5171-23B	19	gRNA2-17bp	Perfect	Cas9-ER	2.38462
20220112	sae2	LSY5171-23B	20	gRNA2-17bp	Perfect	Cas9-ER	2.17747
20220112	sae2	LSY5171-23B	21	gRNA2-17bp	Perfect	Cas9-ER	1.73504
20220112	sae2	LSY5171-23B	22	gRNA2-17bp	Perfect	Cas9-ER	1.93195
20220112	sae2	LSY5171-23B	23	gRNA2-17bp	Perfect	Cas9-ER	0.989919
20220112	sae2	LSY5171-23B	24	gRNA2-17bp	Perfect	Cas9-ER	1.93347
20220112	sae2	LSY5171-23B	25	gRNA2-17bp	Perfect	Cas9-ER	2.06628
20220112	sae2	LSY5171-23B	26	gRNA2-17bp	Perfect	Cas9-ER	4.46209
20220112	sae2	LSY5171-23B	27	gRNA2-17bp	Perfect	Cas9-ER	2.07422
20220112	sae2	LSY5171-23B	28	gRNA2-17bp	Perfect	Cas9-ER	1.94865
20220112	sae2	LSY5171-23B	29	gRNA2-17bp	Perfect	Cas9-ER	2.03862
20220112	sae2	LSY5171-23B	30	gRNA2-17bp	Perfect	Cas9-ER	2.16021
20220112	sae2 pol3-01 rad1	LSY5171-46A	1	gRNA2-17bp	Perfect	Cas9-ER	0.935443
20220112	sae2 pol3-01 rad1	LSY5171-46A	2	gRNA2-17bp	Perfect	Cas9-ER	2.14756
20220112	sae2 pol3-01 rad1	LSY5171-46A	3	gRNA2-17bp	Perfect	Cas9-ER	2.20671
20220112	sae2 pol3-01 rad1	LSY5171-46A	4	gRNA2-17bp	Perfect	Cas9-ER	0.926016
20220112	sae2 pol3-01 rad1	LSY5171-46A	5	gRNA2-17bp	Perfect	Cas9-ER	1.08378
20220112	sae2 pol3-01 rad1	LSY5171-46A	6	gRNA2-17bp	Perfect	Cas9-ER	0.96739
20220112	sae2 pol3-01 rad1	LSY5171-46A	7	gRNA2-17bp	Perfect	Cas9-ER	2.06436
20220112	sae2 pol3-01 rad1	LSY5171-46A	8	gRNA2-17bp	Perfect	Cas9-ER	0.909677
20220112	sae2 pol3-01 rad1	LSY5171-46A	9	gRNA2-17bp	Perfect	Cas9-ER	0.870289
20220112	sae2 pol3-01 rad1	LSY5171-46A	10	gRNA2-17bp	Perfect	Cas9-ER	1.87909
20220112	sae2 pol3-01 rad1	LSY5171-46A	11	gRNA2-17bp	Perfect	Cas9-ER	0.952947
20220112	sae2 pol3-01 rad1	LSY5171-46A	12	gRNA2-17bp	Perfect	Cas9-ER	0.969236
20220112	sae2 pol3-01 rad1	LSY5171-46A	13	gRNA2-17bp	Perfect	Cas9-ER	1.01532
20220112	sae2 pol3-01 rad1	LSY5171-46A	14	gRNA2-17bp	Perfect	Cas9-ER	1.03906
20220112	sae2 pol3-01 rad1	LSY5171-46A	15	gRNA2-17bp	Perfect	Cas9-ER	3.12889
20220112	sae2 pol3-01 rad1	LSY5171-46A	16	gRNA2-17bp	Perfect	Cas9-ER	1.76364
20220112	sae2 pol3-01 rad1	LSY5171-46A	17	gRNA2-17bp	Perfect	Cas9-ER	2.29908
20220112	sae2 pol3-01 rad1	LSY5171-46A	18	gRNA2-17bp	Perfect	Cas9-ER	2.32069
20220112	sae2 pol3-01 rad1	LSY5171-46A	19	gRNA2-17bp	Perfect	Cas9-ER	2.72332
20220112	sae2 pol3-01 rad1	LSY5171-46A	20	gRNA2-17bp	Perfect	Cas9-ER	0.979498
20220112	sae2 pol3-01 rad1	LSY5171-46A	21	gRNA2-17bp	Perfect	Cas9-ER	2.24884
20220112	sae2 pol3-01 rad1	LSY5171-46A	22	gRNA2-17bp	Perfect	Cas9-ER	2.11642
20220112	sae2 pol3-01 rad1	LSY5171-46A	23	gRNA2-17bp	Perfect	Cas9-ER	1.13159
20220112	sae2 pol3-01 rad1	LSY5171-46A	24	gRNA2-17bp	Perfect	Cas9-ER	1.04056
20220112	sae2 pol3-01 rad1	LSY5171-46A	25	gRNA2-17bp	Perfect	Cas9-ER	1.06432
20220112	sae2 pol3-01 rad1	LSY5171-46A	26	gRNA2-17bp	Perfect	Cas9-ER	1.87698
20220112	sae2 pol3-01 rad1	LSY5171-46A	27	gRNA2-17bp	Perfect	Cas9-ER	2.15383
20220112	sae2 pol3-01 rad1	LSY5171-46A	28	gRNA2-17bp	Perfect	Cas9-ER	1.13136
20220112	sae2 pol3-01 rad1	LSY5171-46A	29	gRNA2-17bp	Perfect	Cas9-ER	1.04511
20220112	sae2 pol3-01 rad1	LSY5171-46A	30	gRNA2-17bp	Perfect	Cas9-ER	0.928525
20220118	sae2 rad1	LSY5171-44C	1	gRNA2-17bp	Perfect	Cas9-ER	1.05756
20220118	sae2 rad1	LSY5171-44C	2	gRNA2-17bp	Perfect	Cas9-ER	2.38457
20220118	sae2 rad1	LSY5171-44C	3	gRNA2-17bp	Perfect	Cas9-ER	2.60654
20220118	sae2 rad1	LSY5171-44C	4	gRNA2-17bp	Perfect	Cas9-ER	2.12265
20220118	sae2 rad1	LSY5171-44C	5	gRNA2-17bp	Perfect	Cas9-ER	2.03311
20220118	sae2 rad1	LSY5171-44C	6	gRNA2-17bp	Perfect	Cas9-ER	2.12319
20220118	sae2 rad1	LSY5171-44C	7	gRNA2-17bp	Perfect	Cas9-ER	2.07094
20220118	sae2 rad1	LSY5171-44C	8	gRNA2-17bp	Perfect	Cas9-ER	1.78881
20220118	sae2 rad1	LSY5171-44C	9	gRNA2-17bp	Perfect	Cas9-ER	1.63764
20220118	sae2 rad1	LSY5171-44C	10	gRNA2-17bp	Perfect	Cas9-ER	2.03791
20220118	sae2 rad1	LSY5171-44C	11	gRNA2-17bp	Perfect	Cas9-ER	1.83448
20220118	sae2 rad1	LSY5171-44C	12	gRNA2-17bp	Perfect	Cas9-ER	1.52373
20220118	sae2 rad1	LSY5171-44C	13	gRNA2-17bp	Perfect	Cas9-ER	2.01174
20220118	sae2 rad1	LSY5171-44C	14	gRNA2-17bp	Perfect	Cas9-ER	1.91128
20220118	sae2 rad1	LSY5171-44C	15	gRNA2-17bp	Perfect	Cas9-ER	2.14883
20220118	sae2 rad1	LSY5171-44C	16	gRNA2-17bp	Perfect	Cas9-ER	1.72101
20220118	sae2 rad1	LSY5171-44C	17	gRNA2-17bp	Perfect	Cas9-ER	2.10937
20220118	sae2 rad1	LSY5171-44C	18	gRNA2-17bp	Perfect	Cas9-ER	1.97718
20220118	sae2 rad1	LSY5171-44C	19	gRNA2-17bp	Perfect	Cas9-ER	2.62546
20220118	sae2 rad1	LSY5171-44C	20	gRNA2-17bp	Perfect	Cas9-ER	2.48321
20220118	sae2 rad1	LSY5171-44C	21	gRNA2-17bp	Perfect	Cas9-ER	1.99305
20220118	sae2 rad1	LSY5171-44C	22	gRNA2-17bp	Perfect	Cas9-ER	1.89879
20220118	sae2 rad1	LSY5171-44C	23	gRNA2-17bp	Perfect	Cas9-ER	1.94193
20220118	sae2 rad1	LSY5171-44C	24	gRNA2-17bp	Perfect	Cas9-ER	0.921951
20220118	sae2 rad1	LSY5171-44C	25	gRNA2-17bp	Perfect	Cas9-ER	1.92741
20220118	sae2 rad1	LSY5171-44C	26	gRNA2-17bp	Perfect	Cas9-ER	2.35146
20220118	sae2 rad1	LSY5171-44C	27	gRNA2-17bp	Perfect	Cas9-ER	2.09593
20220118	sae2 rad1	LSY5171-44C	28	gRNA2-17bp	Perfect	Cas9-ER	2.00338
20220118	sae2 rad1	LSY5171-44C	29	gRNA2-17bp	Perfect	Cas9-ER	2.11013
20220118	sae2 rad1	LSY5171-44C	30	gRNA2-17bp	Perfect	Cas9-ER	5.25166
20220118	sae2 pol3-01 rad1	LSY5171-46A	1	gRNA2-17bp	Perfect	Cas9-ER	0.882784
20220118	sae2 pol3-01 rad1	LSY5171-46A	2	gRNA2-17bp	Perfect	Cas9-ER	1.36178
20220118	sae2 pol3-01 rad1	LSY5171-46A	3	gRNA2-17bp	Perfect	Cas9-ER	1.04585
20220118	sae2 pol3-01 rad1	LSY5171-46A	4	gRNA2-17bp	Perfect	Cas9-ER	1.5941
20220118	sae2 pol3-01 rad1	LSY5171-46A	5	gRNA2-17bp	Perfect	Cas9-ER	0.983451
20220118	sae2 pol3-01 rad1	LSY5171-46A	6	gRNA2-17bp	Perfect	Cas9-ER	1.03783
20220118	sae2 pol3-01 rad1	LSY5171-46A	7	gRNA2-17bp	Perfect	Cas9-ER	0.86416
20220118	sae2 pol3-01 rad1	LSY5171-46A	8	gRNA2-17bp	Perfect	Cas9-ER	1.4711
20220118	sae2 pol3-01 rad1	LSY5171-46A	9	gRNA2-17bp	Perfect	Cas9-ER	0.921358
20220118	sae2 pol3-01 rad1	LSY5171-46A	10	gRNA2-17bp	Perfect	Cas9-ER	1.91843
20220118	sae2 pol3-01 rad1	LSY5171-46A	11	gRNA2-17bp	Perfect	Cas9-ER	1.51626
20220118	sae2 pol3-01 rad1	LSY5171-46A	12	gRNA2-17bp	Perfect	Cas9-ER	1.91631
20220118	sae2 pol3-01 rad1	LSY5171-46A	13	gRNA2-17bp	Perfect	Cas9-ER	0.97937
20220118	sae2 pol3-01 rad1	LSY5171-46A	14	gRNA2-17bp	Perfect	Cas9-ER	0.912477
20220118	sae2 pol3-01 rad1	LSY5171-46A	15	gRNA2-17bp	Perfect	Cas9-ER	1.81682
20220118	sae2 pol3-01 rad1	LSY5171-46A	16	gRNA2-17bp	Perfect	Cas9-ER	1.66324
20220118	sae2 pol3-01 rad1	LSY5171-46A	17	gRNA2-17bp	Perfect	Cas9-ER	1.56075
20220118	sae2 pol3-01 rad1	LSY5171-46A	18	gRNA2-17bp	Perfect	Cas9-ER	0.927993
20220118	sae2 pol3-01 rad1	LSY5171-46A	19	gRNA2-17bp	Perfect	Cas9-ER	0.941091
20220118	sae2 pol3-01 rad1	LSY5171-46A	20	gRNA2-17bp	Perfect	Cas9-ER	2.10039
20220118	sae2 pol3-01 rad1	LSY5171-46A	21	gRNA2-17bp	Perfect	Cas9-ER	1.67008
20220118	sae2 pol3-01 rad1	LSY5171-46A	22	gRNA2-17bp	Perfect	Cas9-ER	0.990332
20220118	sae2 pol3-01 rad1	LSY5171-46A	23	gRNA2-17bp	Perfect	Cas9-ER	2.14565
20220118	sae2 pol3-01 rad1	LSY5171-46A	24	gRNA2-17bp	Perfect	Cas9-ER	0.983026
20220118	sae2 pol3-01 rad1	LSY5171-46A	25	gRNA2-17bp	Perfect	Cas9-ER	1.17274
20220118	sae2 pol3-01 rad1	LSY5171-46A	26	gRNA2-17bp	Perfect	Cas9-ER	0.982399
20220118	sae2 pol3-01 rad1	LSY5171-46A	27	gRNA2-17bp	Perfect	Cas9-ER	2.0621
20220118	sae2 pol3-01 rad1	LSY5171-46A	28	gRNA2-17bp	Perfect	Cas9-ER	2.37681
20220118	sae2 pol3-01 rad1	LSY5171-46A	29	gRNA2-17bp	Perfect	Cas9-ER	1.47982
20220118	sae2 pol3-01 rad1	LSY5171-46A	30	gRNA2-17bp	Perfect	Cas9-ER	1.10108
20220119	sae2	LSY5171-23B	1	gRNA2-17bp	Perfect	Cas9-ER	2.05997
20220119	sae2	LSY5171-23B	2	gRNA2-17bp	Perfect	Cas9-ER	0.867384
20220119	sae2	LSY5171-23B	3	gRNA2-17bp	Perfect	Cas9-ER	1.96934
20220119	sae2	LSY5171-23B	4	gRNA2-17bp	Perfect	Cas9-ER	1.8539
20220119	sae2	LSY5171-23B	5	gRNA2-17bp	Perfect	Cas9-ER	1.69146
20220119	sae2	LSY5171-23B	6	gRNA2-17bp	Perfect	Cas9-ER	1.99047
20220119	sae2	LSY5171-23B	7	gRNA2-17bp	Perfect	Cas9-ER	2.07791
20220119	sae2	LSY5171-23B	8	gRNA2-17bp	Perfect	Cas9-ER	1.90196
20220119	sae2	LSY5171-23B	9	gRNA2-17bp	Perfect	Cas9-ER	1.91472
20220119	sae2	LSY5171-23B	10	gRNA2-17bp	Perfect	Cas9-ER	4.2342
20220119	sae2	LSY5171-23B	11	gRNA2-17bp	Perfect	Cas9-ER	2.05745
20220119	sae2	LSY5171-23B	12	gRNA2-17bp	Perfect	Cas9-ER	1.92132
20220119	sae2	LSY5171-23B	13	gRNA2-17bp	Perfect	Cas9-ER	1.96576
20220119	sae2	LSY5171-23B	14	gRNA2-17bp	Perfect	Cas9-ER	1.8485
20220119	sae2	LSY5171-23B	15	gRNA2-17bp	Perfect	Cas9-ER	1.11515
20220119	sae2	LSY5171-23B	16	gRNA2-17bp	Perfect	Cas9-ER	2.31882
20220119	sae2	LSY5171-23B	17	gRNA2-17bp	Perfect	Cas9-ER	1.91012
20220119	sae2	LSY5171-23B	18	gRNA2-17bp	Perfect	Cas9-ER	2.32225
20220119	sae2	LSY5171-23B	19	gRNA2-17bp	Perfect	Cas9-ER	1.94065
20220119	sae2	LSY5171-23B	20	gRNA2-17bp	Perfect	Cas9-ER	2.23014
20220119	sae2	LSY5171-23B	21	gRNA2-17bp	Perfect	Cas9-ER	2.43325
20220119	sae2	LSY5171-23B	22	gRNA2-17bp	Perfect	Cas9-ER	1.81867
20220119	sae2	LSY5171-23B	23	gRNA2-17bp	Perfect	Cas9-ER	2.30876
20220119	sae2	LSY5171-23B	24	gRNA2-17bp	Perfect	Cas9-ER	0.989812
20220119	sae2	LSY5171-23B	25	gRNA2-17bp	Perfect	Cas9-ER	2.29265
20220119	sae2	LSY5171-23B	26	gRNA2-17bp	Perfect	Cas9-ER	2.31645
20220119	sae2	LSY5171-23B	27	gRNA2-17bp	Perfect	Cas9-ER	2.09258
20220119	sae2	LSY5171-23B	28	gRNA2-17bp	Perfect	Cas9-ER	2.31621
20220119	sae2	LSY5171-23B	29	gRNA2-17bp	Perfect	Cas9-ER	2.37327
20220119	sae2	LSY5171-23B	30	gRNA2-17bp	Perfect	Cas9-ER	2.50165
20220119	sae2 pol3-01	LSY5171-46A	1	gRNA2-17bp	Perfect	Cas9-ER	0.810123
20220119	sae2 pol3-01	LSY5171-46A	2	gRNA2-17bp	Perfect	Cas9-ER	2.13357
20220119	sae2 pol3-01	LSY5171-46A	3	gRNA2-17bp	Perfect	Cas9-ER	2.08829
20220119	sae2 pol3-01	LSY5171-46A	4	gRNA2-17bp	Perfect	Cas9-ER	0.836461
20220119	sae2 pol3-01	LSY5171-46A	5	gRNA2-17bp	Perfect	Cas9-ER	1.8164
20220119	sae2 pol3-01	LSY5171-46A	6	gRNA2-17bp	Perfect	Cas9-ER	1.90598
20220119	sae2 pol3-01	LSY5171-46A	7	gRNA2-17bp	Perfect	Cas9-ER	0.90123
20220119	sae2 pol3-01	LSY5171-46A	8	gRNA2-17bp	Perfect	Cas9-ER	1.49379
20220119	sae2 pol3-01	LSY5171-46A	9	gRNA2-17bp	Perfect	Cas9-ER	1.81377
20220119	sae2 pol3-01	LSY5171-46A	10	gRNA2-17bp	Perfect	Cas9-ER	1.4451
20220119	sae2 pol3-01	LSY5171-46A	11	gRNA2-17bp	Perfect	Cas9-ER	1.73617
20220119	sae2 pol3-01	LSY5171-46A	12	gRNA2-17bp	Perfect	Cas9-ER	0.993366
20220119	sae2 pol3-01	LSY5171-46A	13	gRNA2-17bp	Perfect	Cas9-ER	0.960612
20220119	sae2 pol3-01	LSY5171-46A	14	gRNA2-17bp	Perfect	Cas9-ER	0.880023
20220119	sae2 pol3-01	LSY5171-46A	15	gRNA2-17bp	Perfect	Cas9-ER	2.06967
20220119	sae2 pol3-01	LSY5171-46A	16	gRNA2-17bp	Perfect	Cas9-ER	1.73715
20220119	sae2 pol3-01	LSY5171-46A	17	gRNA2-17bp	Perfect	Cas9-ER	1.00048
20220119	sae2 pol3-01	LSY5171-46A	18	gRNA2-17bp	Perfect	Cas9-ER	2.09047
20220119	sae2 pol3-01	LSY5171-46A	19	gRNA2-17bp	Perfect	Cas9-ER	0.898555
20220119	sae2 pol3-01	LSY5171-46A	20	gRNA2-17bp	Perfect	Cas9-ER	1.00309
20220119	sae2 pol3-01	LSY5171-46A	21	gRNA2-17bp	Perfect	Cas9-ER	0.941268
20220119	sae2 pol3-01	LSY5171-46A	22	gRNA2-17bp	Perfect	Cas9-ER	1.23301
20220119	sae2 pol3-01	LSY5171-46A	23	gRNA2-17bp	Perfect	Cas9-ER	0.968854
20220119	sae2 pol3-01	LSY5171-46A	24	gRNA2-17bp	Perfect	Cas9-ER	1.09094
20220119	sae2 pol3-01	LSY5171-46A	25	gRNA2-17bp	Perfect	Cas9-ER	2.32093
20220119	sae2 pol3-01	LSY5171-46A	26	gRNA2-17bp	Perfect	Cas9-ER	2.3806
20220119	sae2 pol3-01	LSY5171-46A	27	gRNA2-17bp	Perfect	Cas9-ER	2.50809
20220119	sae2 pol3-01	LSY5171-46A	28	gRNA2-17bp	Perfect	Cas9-ER	0.995426
20220119	sae2 pol3-01	LSY5171-46A	29	gRNA2-17bp	Perfect	Cas9-ER	0.961473
20220119	sae2 pol3-01	LSY5171-46A	30	gRNA2-17bp	Perfect	Cas9-ER	2.11194
20220913	sae2	LSY4751-11C	1	gRNA2-17bp	WT	Cas9-ER	1.57598
20220913	sae2	LSY4751-11C	2	gRNA2-17bp	WT	Cas9-ER	2.04157
20220913	sae2	LSY4751-11C	3	gRNA2-17bp	WT	Cas9-ER	1.83897
20220913	sae2	LSY4751-11C	4	gRNA2-17bp	WT	Cas9-ER	1.9886
20220913	sae2	LSY4751-11C	5	gRNA2-17bp	WT	Cas9-ER	2.03936
20220913	sae2	LSY4751-11C	6	gRNA2-17bp	WT	Cas9-ER	2.13653
20220913	sae2	LSY4751-11C	7	gRNA2-17bp	WT	Cas9-ER	2.59527
20220913	sae2	LSY4751-11C	8	gRNA2-17bp	WT	Cas9-ER	2.02581
20220913	sae2	LSY4751-11C	9	gRNA2-17bp	WT	Cas9-ER	1.94909
20220913	sae2	LSY4751-11C	10	gRNA2-17bp	WT	Cas9-ER	1.86857
20220913	sae2	LSY4751-11C	11	gRNA2-17bp	WT	Cas9-ER	1.83102
20220913	sae2	LSY4751-11C	12	gRNA2-17bp	WT	Cas9-ER	2.22895
20220913	sae2	LSY4751-11C	13	gRNA2-17bp	WT	Cas9-ER	2.10829
20220913	sae2	LSY4751-11C	14	gRNA2-17bp	WT	Cas9-ER	1.9748
20220913	sae2	LSY4751-11C	15	gRNA2-17bp	WT	Cas9-ER	1.84532
20220913	sae2	LSY4751-11C	16	gRNA2-17bp	WT	Cas9-ER	7.48047
20220913	sae2	LSY4751-11C	17	gRNA2-17bp	WT	Cas9-ER	2.2487
20220913	sae2	LSY4751-11C	18	gRNA2-17bp	WT	Cas9-ER	1.91356
20220913	sae2	LSY4751-11C	19	gRNA2-17bp	WT	Cas9-ER	2.46136
20220913	sae2	LSY4751-11C	20	gRNA2-17bp	WT	Cas9-ER	2.03969
20220913	sae2	LSY4751-11C	21	gRNA2-17bp	WT	Cas9-ER	2.11488
20220913	sae2	LSY4751-11C	22	gRNA2-17bp	WT	Cas9-ER	2.15619
20220913	sae2	LSY4751-11C	23	gRNA2-17bp	WT	Cas9-ER	1.97446
20220913	sae2	LSY4751-11C	24	gRNA2-17bp	WT	Cas9-ER	1.78743
20220913	sae2	LSY4751-11C	25	gRNA2-17bp	WT	Cas9-ER	2.05426
20220913	sae2	LSY4751-11C	26	gRNA2-17bp	WT	Cas9-ER	2.91677
20220913	sae2	LSY4751-11C	27	gRNA2-17bp	WT	Cas9-ER	1.8823
20220913	sae2	LSY4751-11C	28	gRNA2-17bp	WT	Cas9-ER	1.89174
20220913	sae2	LSY4751-11C	29	gRNA2-17bp	WT	Cas9-ER	2.03614
20220913	sae2	LSY4751-11C	30	gRNA2-17bp	WT	Cas9-ER	2.58597
20220929	sae2 rad1	4762-45D	1	gRNA2-17bp	WT	Cas9-ER	1.28816
20220929	sae2 rad1	4762-45D	2	gRNA2-17bp	WT	Cas9-ER	1.57359
20220929	sae2 rad1	4762-45D	3	gRNA2-17bp	WT	Cas9-ER	1.88701
20220929	sae2 rad1	4762-45D	4	gRNA2-17bp	WT	Cas9-ER	1.83107
20220929	sae2 rad1	4762-45D	5	gRNA2-17bp	WT	Cas9-ER	1.74233
20220929	sae2 rad1	4762-45D	6	gRNA2-17bp	WT	Cas9-ER	2.16924
20220929	sae2 rad1	4762-45D	7	gRNA2-17bp	WT	Cas9-ER	1.77788
20220929	sae2 rad1	4762-45D	8	gRNA2-17bp	WT	Cas9-ER	1.89741
20220929	sae2 rad1	4762-45D	9	gRNA2-17bp	WT	Cas9-ER	1.41682
20220929	sae2 rad1	4762-45D	10	gRNA2-17bp	WT	Cas9-ER	1.49907
20220929	sae2 rad1	4762-45D	11	gRNA2-17bp	WT	Cas9-ER	1.67137
20220929	sae2 rad1	4762-45D	12	gRNA2-17bp	WT	Cas9-ER	1.90178
20220929	sae2 rad1	4762-45D	13	gRNA2-17bp	WT	Cas9-ER	1.47452
20220929	sae2 rad1	4762-45D	14	gRNA2-17bp	WT	Cas9-ER	1.92797
20220929	sae2 rad1	4762-45D	15	gRNA2-17bp	WT	Cas9-ER	2.30501
20220929	sae2 rad1	4762-45D	16	gRNA2-17bp	WT	Cas9-ER	1.93691
20220929	sae2 rad1	4762-45D	17	gRNA2-17bp	WT	Cas9-ER	1.5773
20220929	sae2 rad1	4762-45D	18	gRNA2-17bp	WT	Cas9-ER	1.10134
20220929	sae2 rad1	4762-45D	19	gRNA2-17bp	WT	Cas9-ER	1.85937
20220929	sae2 rad1	4762-45D	20	gRNA2-17bp	WT	Cas9-ER	1.33955
20220929	sae2 rad1	4762-45D	21	gRNA2-17bp	WT	Cas9-ER	1.57784
20220929	sae2 rad1	4762-45D	22	gRNA2-17bp	WT	Cas9-ER	1.66571
20220929	sae2 rad1	4762-45D	23	gRNA2-17bp	WT	Cas9-ER	1.91331
20220929	sae2 rad1	4762-45D	24	gRNA2-17bp	WT	Cas9-ER	1.32497
20220929	sae2 rad1	4762-45D	25	gRNA2-17bp	WT	Cas9-ER	1.57099
20220929	sae2 rad1	4762-45D	26	gRNA2-17bp	WT	Cas9-ER	1.99144
20220929	sae2 rad1	4762-45D	27	gRNA2-17bp	WT	Cas9-ER	1.87501
20220929	sae2 rad1	4762-45D	28	gRNA2-17bp	WT	Cas9-ER	1.70316
20220929	sae2 rad1	4762-45D	29	gRNA2-17bp	WT	Cas9-ER	1.65762
20220929	sae2 rad1	4762-45D	30	gRNA2-17bp	WT	Cas9-ER	2.14626
20221019	sae2	4751-11C	1	gRNA2-17bp	WT	Cas9-ER	1.95837
20221019	sae2	4751-11C	2	gRNA2-17bp	WT	Cas9-ER	0.996564
20221019	sae2	4751-11C	3	gRNA2-17bp	WT	Cas9-ER	2.33257
20221019	sae2	4751-11C	4	gRNA2-17bp	WT	Cas9-ER	8.2679
20221019	sae2	4751-11C	5	gRNA2-17bp	WT	Cas9-ER	2.15339
20221019	sae2	4751-11C	6	gRNA2-17bp	WT	Cas9-ER	1.74291
20221019	sae2	4751-11C	7	gRNA2-17bp	WT	Cas9-ER	1.81388
20221019	sae2	4751-11C	8	gRNA2-17bp	WT	Cas9-ER	1.47012
20221019	sae2	4751-11C	9	gRNA2-17bp	WT	Cas9-ER	1.90007
20221019	sae2	4751-11C	10	gRNA2-17bp	WT	Cas9-ER	1.52134
20221019	sae2	4751-11C	11	gRNA2-17bp	WT	Cas9-ER	2.89522
20221019	sae2	4751-11C	12	gRNA2-17bp	WT	Cas9-ER	1.94718
20221019	sae2	4751-11C	13	gRNA2-17bp	WT	Cas9-ER	1.9473
20221019	sae2	4751-11C	14	gRNA2-17bp	WT	Cas9-ER	1.78533
20221019	sae2	4751-11C	15	gRNA2-17bp	WT	Cas9-ER	2.408
20221019	sae2	4751-11C	16	gRNA2-17bp	WT	Cas9-ER	2.14701
20221019	sae2	4751-11C	17	gRNA2-17bp	WT	Cas9-ER	1.67973
20221019	sae2	4751-11C	18	gRNA2-17bp	WT	Cas9-ER	1.80315
20221019	sae2	4751-11C	19	gRNA2-17bp	WT	Cas9-ER	2.3317
20221019	sae2	4751-11C	20	gRNA2-17bp	WT	Cas9-ER	2.0088
20221019	sae2	4751-11C	21	gRNA2-17bp	WT	Cas9-ER	2.033
20221019	sae2	4751-11C	22	gRNA2-17bp	WT	Cas9-ER	1.99179
20221019	sae2	4751-11C	23	gRNA2-17bp	WT	Cas9-ER	2.02656
20221019	sae2	4751-11C	24	gRNA2-17bp	WT	Cas9-ER	2.14098
20221019	sae2	4751-11C	25	gRNA2-17bp	WT	Cas9-ER	2.80517
20221019	sae2	4751-11C	26	gRNA2-17bp	WT	Cas9-ER	2.32052
20221019	sae2	4751-11C	27	gRNA2-17bp	WT	Cas9-ER	1.97886
20221019	sae2	4751-11C	28	gRNA2-17bp	WT	Cas9-ER	1.79915
20221019	sae2	4751-11C	29	gRNA2-17bp	WT	Cas9-ER	4.2017
20221019	sae2	4751-11C	30	gRNA2-17bp	WT	Cas9-ER	2.01496
20221019	sae2 rad1	4762-45D	1	gRNA2-17bp	WT	Cas9-ER	1.54317
20221019	sae2 rad1	4762-45D	2	gRNA2-17bp	WT	Cas9-ER	1.675
20221019	sae2 rad1	4762-45D	3	gRNA2-17bp	WT	Cas9-ER	1.69703
20221019	sae2 rad1	4762-45D	4	gRNA2-17bp	WT	Cas9-ER	1.71325
20221019	sae2 rad1	4762-45D	5	gRNA2-17bp	WT	Cas9-ER	1.66397
20221019	sae2 rad1	4762-45D	6	gRNA2-17bp	WT	Cas9-ER	1.76194
20221019	sae2 rad1	4762-45D	7	gRNA2-17bp	WT	Cas9-ER	1.35209
20221019	sae2 rad1	4762-45D	8	gRNA2-17bp	WT	Cas9-ER	1.98657
20221019	sae2 rad1	4762-45D	9	gRNA2-17bp	WT	Cas9-ER	1.81486
20221019	sae2 rad1	4762-45D	10	gRNA2-17bp	WT	Cas9-ER	1.89597
20221019	sae2 rad1	4762-45D	11	gRNA2-17bp	WT	Cas9-ER	0.823175
20221019	sae2 rad1	4762-45D	12	gRNA2-17bp	WT	Cas9-ER	1.80735
20221019	sae2 rad1	4762-45D	13	gRNA2-17bp	WT	Cas9-ER	1.91778
20221019	sae2 rad1	4762-45D	14	gRNA2-17bp	WT	Cas9-ER	1.55671
20221019	sae2 rad1	4762-45D	15	gRNA2-17bp	WT	Cas9-ER	1.3469
20221019	sae2 rad1	4762-45D	16	gRNA2-17bp	WT	Cas9-ER	1.71352
20221019	sae2 rad1	4762-45D	17	gRNA2-17bp	WT	Cas9-ER	2.29452
20221019	sae2 rad1	4762-45D	18	gRNA2-17bp	WT	Cas9-ER	1.22784
20221019	sae2 rad1	4762-45D	19	gRNA2-17bp	WT	Cas9-ER	1.86057
20221019	sae2 rad1	4762-45D	20	gRNA2-17bp	WT	Cas9-ER	1.6542
20221019	sae2 rad1	4762-45D	21	gRNA2-17bp	WT	Cas9-ER	4.18041
20221019	sae2 rad1	4762-45D	22	gRNA2-17bp	WT	Cas9-ER	2.04896
20221019	sae2 rad1	4762-45D	23	gRNA2-17bp	WT	Cas9-ER	1.89808
20221019	sae2 rad1	4762-45D	24	gRNA2-17bp	WT	Cas9-ER	1.87052
20221019	sae2 rad1	4762-45D	25	gRNA2-17bp	WT	Cas9-ER	1.88081
20221019	sae2 rad1	4762-45D	26	gRNA2-17bp	WT	Cas9-ER	1.95567
20221019	sae2 rad1	4762-45D	27	gRNA2-17bp	WT	Cas9-ER	1.95095
20221019	sae2 rad1	4762-45D	28	gRNA2-17bp	WT	Cas9-ER	1.95013
20221019	sae2 rad1	4762-45D	29	gRNA2-17bp	WT	Cas9-ER	2.00077
20221019	sae2 rad1	4762-45D	30	gRNA2-17bp	WT	Cas9-ER	1.77692
20230330	sae2 pol3-01	5068-8D	1	gRNA2-17bp	WT	Cas9-ER	0.974345
20230330	sae2 pol3-01	5068-8D	2	gRNA2-17bp	WT	Cas9-ER	1.06844
20230330	sae2 pol3-01	5068-8D	3	gRNA2-17bp	WT	Cas9-ER	1.48149
20230330	sae2 pol3-01	5068-8D	4	gRNA2-17bp	WT	Cas9-ER	1.86656
20230330	sae2 pol3-01	5068-8D	5	gRNA2-17bp	WT	Cas9-ER	0.826499
20230330	sae2 pol3-01	5068-8D	6	gRNA2-17bp	WT	Cas9-ER	1.84882
20230330	sae2 pol3-01	5068-8D	7	gRNA2-17bp	WT	Cas9-ER	1.87314
20230330	sae2 pol3-01	5068-8D	8	gRNA2-17bp	WT	Cas9-ER	1.71482
20230330	sae2 pol3-01	5068-8D	9	gRNA2-17bp	WT	Cas9-ER	1.84634
20230330	sae2 pol3-01	5068-8D	10	gRNA2-17bp	WT	Cas9-ER	0.935314
20230330	sae2 pol3-01	5068-8D	11	gRNA2-17bp	WT	Cas9-ER	1.79055
20230330	sae2 pol3-01	5068-8D	12	gRNA2-17bp	WT	Cas9-ER	1.93418
20230330	sae2 pol3-01	5068-8D	13	gRNA2-17bp	WT	Cas9-ER	0.879464
20230330	sae2 pol3-01	5068-8D	14	gRNA2-17bp	WT	Cas9-ER	0.914106
20230330	sae2 pol3-01	5068-8D	15	gRNA2-17bp	WT	Cas9-ER	2.33975
20230330	sae2 pol3-01	5068-8D	16	gRNA2-17bp	WT	Cas9-ER	1.92989
20230330	sae2 pol3-01	5068-8D	17	gRNA2-17bp	WT	Cas9-ER	1.96971
20230330	sae2 pol3-01	5068-8D	18	gRNA2-17bp	WT	Cas9-ER	1.79873
20230330	sae2 pol3-01	5068-8D	19	gRNA2-17bp	WT	Cas9-ER	0.865676
20230330	sae2 pol3-01	5068-8D	20	gRNA2-17bp	WT	Cas9-ER	1.71113
20230330	sae2 pol3-01	5068-8D	21	gRNA2-17bp	WT	Cas9-ER	2.02757
20230330	sae2 pol3-01	5068-8D	22	gRNA2-17bp	WT	Cas9-ER	1.89724
20230330	sae2 pol3-01	5068-8D	23	gRNA2-17bp	WT	Cas9-ER	0.901799
20230330	sae2 pol3-01	5068-8D	24	gRNA2-17bp	WT	Cas9-ER	1.78866
20230330	sae2 pol3-01	5068-8D	25	gRNA2-17bp	WT	Cas9-ER	1.91616
20230330	sae2 pol3-01	5068-8D	26	gRNA2-17bp	WT	Cas9-ER	1.33392
20230330	sae2 pol3-01	5068-8D	27	gRNA2-17bp	WT	Cas9-ER	1.69676
20230330	sae2 pol3-01	5068-8D	28	gRNA2-17bp	WT	Cas9-ER	1.93198
20230330	sae2 pol3-01	5068-8D	29	gRNA2-17bp	WT	Cas9-ER	2.06587
20230330	sae2 pol3-01	5068-8D	30	gRNA2-17bp	WT	Cas9-ER	1.98652
20230330	sae2 pol3-01 rad1	5068-14D	1	gRNA2-17bp	WT	Cas9-ER	1.26848
20230330	sae2 pol3-01 rad1	5068-14D	2	gRNA2-17bp	WT	Cas9-ER	2.40744
20230330	sae2 pol3-01 rad1	5068-14D	3	gRNA2-17bp	WT	Cas9-ER	2.01003
20230330	sae2 pol3-01 rad1	5068-14D	4	gRNA2-17bp	WT	Cas9-ER	2.21275
20230330	sae2 pol3-01 rad1	5068-14D	5	gRNA2-17bp	WT	Cas9-ER	2.35907
20230330	sae2 pol3-01 rad1	5068-14D	6	gRNA2-17bp	WT	Cas9-ER	2.05926
20230330	sae2 pol3-01 rad1	5068-14D	7	gRNA2-17bp	WT	Cas9-ER	2.3201
20230330	sae2 pol3-01 rad1	5068-14D	8	gRNA2-17bp	WT	Cas9-ER	2.26817
20230330	sae2 pol3-01 rad1	5068-14D	9	gRNA2-17bp	WT	Cas9-ER	1.07401
20230330	sae2 pol3-01 rad1	5068-14D	10	gRNA2-17bp	WT	Cas9-ER	1.06324
20230330	sae2 pol3-01 rad1	5068-14D	11	gRNA2-17bp	WT	Cas9-ER	2.26459
20230330	sae2 pol3-01 rad1	5068-14D	12	gRNA2-17bp	WT	Cas9-ER	1.82892
20230330	sae2 pol3-01 rad1	5068-14D	13	gRNA2-17bp	WT	Cas9-ER	1.19316
20230330	sae2 pol3-01 rad1	5068-14D	14	gRNA2-17bp	WT	Cas9-ER	2.60097
20230330	sae2 pol3-01 rad1	5068-14D	15	gRNA2-17bp	WT	Cas9-ER	2.49449
20230330	sae2 pol3-01 rad1	5068-14D	16	gRNA2-17bp	WT	Cas9-ER	1.99442
20230330	sae2 pol3-01 rad1	5068-14D	17	gRNA2-17bp	WT	Cas9-ER	2.48735
20230330	sae2 pol3-01 rad1	5068-14D	18	gRNA2-17bp	WT	Cas9-ER	1.89352
20230330	sae2 pol3-01 rad1	5068-14D	19	gRNA2-17bp	WT	Cas9-ER	1.91304
20230330	sae2 pol3-01 rad1	5068-14D	20	gRNA2-17bp	WT	Cas9-ER	1.86422
20230330	sae2 pol3-01 rad1	5068-14D	21	gRNA2-17bp	WT	Cas9-ER	1.02304
20230330	sae2 pol3-01 rad1	5068-14D	22	gRNA2-17bp	WT	Cas9-ER	1.66959
20230330	sae2 pol3-01 rad1	5068-14D	23	gRNA2-17bp	WT	Cas9-ER	2.47644
20230330	sae2 pol3-01 rad1	5068-14D	24	gRNA2-17bp	WT	Cas9-ER	1.12764
20230330	sae2 pol3-01 rad1	5068-14D	25	gRNA2-17bp	WT	Cas9-ER	2.5429
20230330	sae2 pol3-01 rad1	5068-14D	26	gRNA2-17bp	WT	Cas9-ER	1.05154
20230330	sae2 pol3-01 rad1	5068-14D	27	gRNA2-17bp	WT	Cas9-ER	1.03129
20230330	sae2 pol3-01 rad1	5068-14D	28	gRNA2-17bp	WT	Cas9-ER	1.20943
20230330	sae2 pol3-01 rad1	5068-14D	29	gRNA2-17bp	WT	Cas9-ER	2.42235
20230330	sae2 pol3-01 rad1	5068-14D	30	gRNA2-17bp	WT	Cas9-ER	1.95955
20230413	sae2 pol3-01	5068-8D	1	gRNA2-17bp	WT	Cas9-ER	2.10584
20230413	sae2 pol3-01	5068-8D	2	gRNA2-17bp	WT	Cas9-ER	1.14551
20230413	sae2 pol3-01	5068-8D	3	gRNA2-17bp	WT	Cas9-ER	1.24987
20230413	sae2 pol3-01	5068-8D	4	gRNA2-17bp	WT	Cas9-ER	2.16442
20230413	sae2 pol3-01	5068-8D	5	gRNA2-17bp	WT	Cas9-ER	1.27701
20230413	sae2 pol3-01	5068-8D	6	gRNA2-17bp	WT	Cas9-ER	1.15562
20230413	sae2 pol3-01	5068-8D	7	gRNA2-17bp	WT	Cas9-ER	2.33585
20230413	sae2 pol3-01	5068-8D	8	gRNA2-17bp	WT	Cas9-ER	2.21316
20230413	sae2 pol3-01	5068-8D	9	gRNA2-17bp	WT	Cas9-ER	1.07477
20230413	sae2 pol3-01	5068-8D	10	gRNA2-17bp	WT	Cas9-ER	5.5639
20230413	sae2 pol3-01	5068-8D	11	gRNA2-17bp	WT	Cas9-ER	2.46112
20230413	sae2 pol3-01	5068-8D	12	gRNA2-17bp	WT	Cas9-ER	1.64374
20230413	sae2 pol3-01	5068-8D	13	gRNA2-17bp	WT	Cas9-ER	2.41583
20230413	sae2 pol3-01	5068-8D	14	gRNA2-17bp	WT	Cas9-ER	1.99111
20230413	sae2 pol3-01	5068-8D	15	gRNA2-17bp	WT	Cas9-ER	2.23555
20230413	sae2 pol3-01	5068-8D	16	gRNA2-17bp	WT	Cas9-ER	2.27883
20230413	sae2 pol3-01	5068-8D	17	gRNA2-17bp	WT	Cas9-ER	0.853056
20230413	sae2 pol3-01	5068-8D	18	gRNA2-17bp	WT	Cas9-ER	2.45269
20230413	sae2 pol3-01	5068-8D	19	gRNA2-17bp	WT	Cas9-ER	1.37407
20230413	sae2 pol3-01	5068-8D	20	gRNA2-17bp	WT	Cas9-ER	1.23733
20230413	sae2 pol3-01	5068-8D	21	gRNA2-17bp	WT	Cas9-ER	2.55688
20230413	sae2 pol3-01	5068-8D	22	gRNA2-17bp	WT	Cas9-ER	1.20581
20230413	sae2 pol3-01	5068-8D	23	gRNA2-17bp	WT	Cas9-ER	1.25533
20230413	sae2 pol3-01	5068-8D	24	gRNA2-17bp	WT	Cas9-ER	2.33314
20230413	sae2 pol3-01	5068-8D	25	gRNA2-17bp	WT	Cas9-ER	2.19
20230413	sae2 pol3-01	5068-8D	26	gRNA2-17bp	WT	Cas9-ER	2.22996
20230413	sae2 pol3-01	5068-8D	27	gRNA2-17bp	WT	Cas9-ER	2.15227
20230413	sae2 pol3-01	5068-8D	28	gRNA2-17bp	WT	Cas9-ER	2.05804
20230413	sae2 pol3-01	5068-8D	29	gRNA2-17bp	WT	Cas9-ER	2.13261
20230413	sae2 pol3-01	5068-8D	30	gRNA2-17bp	WT	Cas9-ER	2.19756
20230413	sae2 pol3-01 rad1	5068-14D	1	gRNA2-17bp	WT	Cas9-ER	1.7573
20230413	sae2 pol3-01 rad1	5068-14D	2	gRNA2-17bp	WT	Cas9-ER	2.36558
20230413	sae2 pol3-01 rad1	5068-14D	3	gRNA2-17bp	WT	Cas9-ER	1.6166
20230413	sae2 pol3-01 rad1	5068-14D	4	gRNA2-17bp	WT	Cas9-ER	2.15674
20230413	sae2 pol3-01 rad1	5068-14D	5	gRNA2-17bp	WT	Cas9-ER	2.35371
20230413	sae2 pol3-01 rad1	5068-14D	6	gRNA2-17bp	WT	Cas9-ER	2.0743
20230413	sae2 pol3-01 rad1	5068-14D	7	gRNA2-17bp	WT	Cas9-ER	2.23566
20230413	sae2 pol3-01 rad1	5068-14D	8	gRNA2-17bp	WT	Cas9-ER	2.19158
20230413	sae2 pol3-01 rad1	5068-14D	9	gRNA2-17bp	WT	Cas9-ER	2.02888
20230413	sae2 pol3-01 rad1	5068-14D	10	gRNA2-17bp	WT	Cas9-ER	2.13711
20230413	sae2 pol3-01 rad1	5068-14D	11	gRNA2-17bp	WT	Cas9-ER	1.09965
20230413	sae2 pol3-01 rad1	5068-14D	12	gRNA2-17bp	WT	Cas9-ER	2.38379
20230413	sae2 pol3-01 rad1	5068-14D	13	gRNA2-17bp	WT	Cas9-ER	2.08019
20230413	sae2 pol3-01 rad1	5068-14D	14	gRNA2-17bp	WT	Cas9-ER	1.63718
20230413	sae2 pol3-01 rad1	5068-14D	15	gRNA2-17bp	WT	Cas9-ER	1.98768
20230413	sae2 pol3-01 rad1	5068-14D	16	gRNA2-17bp	WT	Cas9-ER	1.54254
20230413	sae2 pol3-01 rad1	5068-14D	17	gRNA2-17bp	WT	Cas9-ER	1.37141
20230413	sae2 pol3-01 rad1	5068-14D	18	gRNA2-17bp	WT	Cas9-ER	2.3399
20230413	sae2 pol3-01 rad1	5068-14D	19	gRNA2-17bp	WT	Cas9-ER	2.25936
20230413	sae2 pol3-01 rad1	5068-14D	20	gRNA2-17bp	WT	Cas9-ER	2.409
20230413	sae2 pol3-01 rad1	5068-14D	21	gRNA2-17bp	WT	Cas9-ER	2.62349
20230413	sae2 pol3-01 rad1	5068-14D	22	gRNA2-17bp	WT	Cas9-ER	2.15873
20230413	sae2 pol3-01 rad1	5068-14D	23	gRNA2-17bp	WT	Cas9-ER	1.51237
20230413	sae2 pol3-01 rad1	5068-14D	24	gRNA2-17bp	WT	Cas9-ER	2.21854
20230413	sae2 pol3-01 rad1	5068-14D	25	gRNA2-17bp	WT	Cas9-ER	1.18167
20230413	sae2 pol3-01 rad1	5068-14D	26	gRNA2-17bp	WT	Cas9-ER	2.21646
20230413	sae2 pol3-01 rad1	5068-14D	27	gRNA2-17bp	WT	Cas9-ER	2.55394
20230413	sae2 pol3-01 rad1	5068-14D	28	gRNA2-17bp	WT	Cas9-ER	2.95171
20230413	sae2 pol3-01 rad1	5068-14D	29	gRNA2-17bp	WT	Cas9-ER	1.99617
20230413	sae2 pol3-01 rad1	5068-14D	30	gRNA2-17bp	WT	Cas9-ER	2.2801

## Sheet: Figure 4d
Date	Strain	Genotype	Culture	gRNA	IR	Cas9	no.beta.estradio	fold.dilution	beta.estradiol	fold.dultion	Survival
20200817	LSY5171-44C	sae2 rad1	1	gRNA-17bp	WT	Cas9-ER	80	10000	1010	100	0.12625
20200817	LSY5171-44C	sae2 rad1	2	gRNA-17bp	WT	Cas9-ER	181	10000	210	100	0.0116022
20200817	LSY4751-11C	sae2	1	gRNA-17bp	WT	Cas9-ER	114	10000	119	1000	0.104386
20200821	LSY5171-44C	sae2 rad1	1	gRNA-17bp	WT	Cas9-ER	114	10000	1050	100	0.0921053
20200821	LSY5171-44C	sae2 rad1	2	gRNA-17bp	WT	Cas9-ER	97	10000	793	100	0.0817526
20200821	LSY4751-11C	sae2	1	gRNA-17bp	WT	Cas9-ER	113	10000	370	100	0.0327434
20200821	LSY4751-11C	sae2	2	gRNA-17bp	WT	Cas9-ER	98	10000	572	100	0.0583673
20200925	LSY5055	sae2	1	gRNA-160bp	WT	Cas9-ER	149	10000	82	100	0.00550336
20200925	LSY5055	sae2	2	gRNA-160bp	WT	Cas9-ER	96	10000	65	100	0.00677083
20200925	LSY5059	sae2 rad1	1	gRNA-160bp	WT	Cas9-ER	216	10000	50	100	0.00231482
20200925	LSY5059	sae2 rad1	2	gRNA-160bp	WT	Cas9-ER	149	10000	177	10	0.00118792
20200928	LSY5054	sae2	1	gRNA-48bp	WT	Cas9-ER	81	10000	206	100	0.0254321
20200928	LSY5054	sae2	2	gRNA-48bp	WT	Cas9-ER	75	10000	198	100	0.0264
20200928	LSY4751-11C	sae2	1	gRNA-17bp	WT	Cas9-ER	132	10000	253	1000	0.191667
20200928	LSY4751-11C	sae2	2	gRNA-17bp	WT	Cas9-ER	105	10000	349	1000	0.332381
20201008	LSY4751-11C	sae2	1	gRNA-48bp	WT	Cas9-ER	110	10000	1070	100	0.0972727
20201008	LSY4751-11C	sae2	2	gRNA-48bp	WT	Cas9-ER	123	10000	816	100	0.0663415
20201008	LSY4751-11C	sae2	3	gRNA-48bp	WT	Cas9-ER	133	10000	878	100	0.066015
20201008	LSY5055	sae2	4	gRNA-48bp	WT	Cas9-ER	125	10000	768	100	0.06144
20201008	LSY5055	sae2	1	gRNA-160bp	WT	Cas9-ER	267	10000	235	100	0.0088015
20201008	LSY5055	sae2	2	gRNA-160bp	WT	Cas9-ER	204	10000	142	100	0.00696078
20201008	LSY5055	sae2	3	gRNA-160bp	WT	Cas9-ER	173	10000	167	100	0.00965318
20201008	LSY5055	sae2	4	gRNA-160bp	WT	Cas9-ER	197	10000	54	100	0.00274112
20201028	LSY5193	sae2 rad1	1	gRNA-48bp	WT	Cas9-ER	89	10000	155	100	0.0174157
20201028	LSY5193	sae2 rad1	2	gRNA-48bp	WT	Cas9-ER	75	10000	192	100	0.0256
20201028	LSY5193	sae2 rad1	4	gRNA-48bp	WT	Cas9-ER	60	10000	332	100	0.0553333
20201028	LSY5059	sae2 rad1	1	gRNA-160bp	WT	Cas9-ER	70	10000	159	100	0.0227143
20201028	LSY5059	sae2 rad1	2	gRNA-160bp	WT	Cas9-ER	129	10000	91	100	0.00705426
20201028	LSY5059	sae2 rad1	3	gRNA-160bp	WT	Cas9-ER	74	10000	101	100	0.0136486
20201028	LSY5059	sae2 rad1	4	gRNA-160bp	WT	Cas9-ER	83	10000	36	100	0.00433735
20201125	LSY5193	sae2 rad1	1	gRNA-48bp	WT	Cas9-ER	68	10000	18	100	0.00264706
20201125	LSY5193	sae2 rad1	2	gRNA-48bp	WT	Cas9-ER	34	10000	165	100	0.0485294
20201125	LSY5193	sae2 rad1	3	gRNA-48bp	WT	Cas9-ER	250	10000	50	100	0.002
20201125	LSY5193	sae2 rad1	4	gRNA-48bp	WT	Cas9-ER	23	10000	68	100	0.0295652
20201125	LSY5193	sae2 rad1	5	gRNA-48bp	WT	Cas9-ER	30	10000	109	100	0.0363333
20201125	LSY5193	sae2 rad1	6	gRNA-48bp	WT	Cas9-ER	146	10000	66	100	0.00452055
20201125	LSY5193	sae2 rad1	7	gRNA-48bp	WT	Cas9-ER	36	10000	56	100	0.0155556
20201125	LSY5193	sae2 rad1	8	gRNA-48bp	WT	Cas9-ER	33	10000	76	100	0.0230303
20201125	LSY5059	sae2 rad1	1	gRNA-160bp	WT	Cas9-ER	72	10000	8	100	0.00111111
20201125	LSY5059	sae2 rad1	2	gRNA-160bp	WT	Cas9-ER	85	10000	19	100	0.00223529
20201125	LSY5059	sae2 rad1	3	gRNA-160bp	WT	Cas9-ER	35	10000	9	100	0.00257143
20201125	LSY5059	sae2 rad1	4	gRNA-160bp	WT	Cas9-ER	51	10000	9	100	0.00176471
20210611	LSY4751-11C	sae2	3	gRNA-17bp	WT	Cas9-ER	96	10000	25	1000	0.0260417
20210611	LSY4751-11C	sae2	4	gRNA-17bp	WT	Cas9-ER	135	10000	10	1000	0.00740741
20210611	LSY4751-11C	sae2	5	gRNA-17bp	WT	Cas9-ER	125	10000	8	1000	0.0064
20210611	LSY4751-11C	sae2	6	gRNA-17bp	WT	Cas9-ER	150	10000	23	1000	0.0153333
20210611	LSY4762-45D	sae2 rad1	1	gRNA-17bp	WT	Cas9-ER	181	10000	208	1000	0.114917
20210611	LSY4762-45D	sae2 rad1	2	gRNA-17bp	WT	Cas9-ER	171	10000	206	1000	0.120468
20210611	LSY4762-45D	sae2 rad1	3	gRNA-17bp	WT	Cas9-ER	114	10000	160	1000	0.140351
20210611	LSY4762-45D	sae2 rad1	4	gRNA-17bp	WT	Cas9-ER	132	10000	74	1000	0.0560606
20210611	LSY4762-45D	sae2 rad1	5	gRNA-17bp	WT	Cas9-ER	102	10000	51	1000	0.05
20210611	LSY4762-45D	sae2 rad1	6	gRNA-17bp	WT	Cas9-ER	82	10000	62	1000	0.0756098
20210702	LSY4751-11C	sae2	1	gRNA-17bp	WT	Cas9-ER	58	10000	116.5	1000	0.200862
20210702	LSY4751-11C	sae2	2	gRNA-17bp	WT	Cas9-ER	83	10000	271	1000	0.326506
20210702	LSY4751-11C	sae2	3	gRNA-17bp	WT	Cas9-ER	94	10000	156	1000	0.165957
20210702	LSY4762-45D	sae2 rad1	1	gRNA-17bp	WT	Cas9-ER	77	10000	103	1000	0.133766
20210702	LSY4762-45D	sae2 rad1	2	gRNA-17bp	WT	Cas9-ER	87	10000	34	1000	0.0390805
20210702	LSY4762-45D	sae2 rad1	3	gRNA-17bp	WT	Cas9-ER	43	10000	7.5	1000	0.0174419
20210709	LSY5054	sae2	1	gRNA-48bp	WT	Cas9-ER	157	10000	157.5	100	0.0100318
20210709	LSY5054	sae2	2	gRNA-48bp	WT	Cas9-ER	142	10000	158.5	100	0.011162
20210709	LSY5054	sae2	3	gRNA-48bp	WT	Cas9-ER	152	10000	146.5	100	0.00963816
20210712	LSY4751-11C	sae2	1	gRNA-17bp	WT	Cas9-ER	276	10000	284.5	1000	0.10308
20210712	LSY4751-11C	sae2	2	gRNA-17bp	WT	Cas9-ER	332	10000	304	1000	0.0915663
20210712	LSY4751-11C	sae2	3	gRNA-17bp	WT	Cas9-ER	222	10000	174	1000	0.0783784
20210712	LSY5055	sae2	1	gRNA-160bp	WT	Cas9-ER	209	10000	72	100	0.00344498
20210712	LSY5055	sae2	2	gRNA-160bp	WT	Cas9-ER	282	10000	34	100	0.00120567
20210712	LSY5055	sae2	3	gRNA-160bp	WT	Cas9-ER	333	10000	14	100	0.00042042
20210712	LSY5059	sae2 rad1	1	gRNA-160bp	WT	Cas9-ER	145	10000	19	100	0.00131035
20210712	LSY5059	sae2 rad1	2	gRNA-160bp	WT	Cas9-ER	265	10000	27	100	0.00101887
20210712	LSY5059	sae2 rad1	3	gRNA-160bp	WT	Cas9-ER	257	10000	4	100	0.000155642
20210812	LSY5054	sae2	1	gRNA-48bp	WT	Cas9-ER	69	10000	62.5	100	0.00905797
20210812	LSY5054	sae2	2	gRNA-48bp	WT	Cas9-ER	73	10000	134.5	100	0.0184247
20210812	LSY5054	sae2	3	gRNA-48bp	WT	Cas9-ER	69	10000	152	100	0.022029
20210812	LSY5055	sae2	1	gRNA-160bp	WT	Cas9-ER	91	10000	42.5	100	0.00467033
20210812	LSY5055	sae2	2	gRNA-160bp	WT	Cas9-ER	119	10000	19	100	0.00159664
20210812	LSY5055	sae2	3	gRNA-160bp	WT	Cas9-ER	79	10000	2	100	0.000253165
20210813	LSY5059	sae2 rad1	1	gRNA-160bp	WT	Cas9-ER	165	10000	45	100	0.00272727
20210813	LSY5059	sae2 rad1	2	gRNA-160bp	WT	Cas9-ER	327	10000	79.5	100	0.00243119
20210813	LSY5059	sae2 rad1	3	gRNA-160bp	WT	Cas9-ER	222	10000	81	100	0.00364865
20211029	LSY4751-11C	sae2	1	gRNA-17bp	WT	Cas9-ER	100	10000	7	1000	0.007
20211029	LSY4751-11C	sae2	2	gRNA-17bp	WT	Cas9-ER	126.5	10000	13.5	1000	0.0106719
20211029	LSY5054	sae2	1	gRNA-48bp	WT	Cas9-ER	85	10000	65	1000	0.0764706
20211029	LSY5054	sae2	2	gRNA-48bp	WT	Cas9-ER	114.5	10000	25.5	1000	0.0222707
20211029	LSY5054	sae2	3	gRNA-48bp	WT	Cas9-ER	94	10000	1	1000	0.00106383
20211029	LSY5055	sae2	1	gRNA-160bp	WT	Cas9-ER	111.5	10000	44.5	1000	0.0399103
20211029	LSY5055	sae2	2	gRNA-160bp	WT	Cas9-ER	132.5	10000	8	1000	0.00603774
20211029	LSY5055	sae2	3	gRNA-160bp	WT	Cas9-ER	121.5	10000	2.5	1000	0.00205761
20211029	LSY5193	sae2 rad1	1	gRNA-48bp	WT	Cas9-ER	102.5	10000	106	1000	0.103415
20211029	LSY5193	sae2 rad1	2	gRNA-48bp	WT	Cas9-ER	125	10000	46	1000	0.0368
20211029	LSY5193	sae2 rad1	3	gRNA-48bp	WT	Cas9-ER	194.5	10000	6	1000	0.00308483
20211029	LSY5059	sae2 rad1	1	gRNA-160bp	WT	Cas9-ER	108	10000	15	1000	0.0138889
20211029	LSY5059	sae2 rad1	2	gRNA-160bp	WT	Cas9-ER	103.5	10000	8	1000	0.00772947
20211029	LSY5059	sae2 rad1	3	gRNA-160bp	WT	Cas9-ER	105.5	10000	2.5	1000	0.00236967
20220615	LSY5054	sae2	1	gRNA-48bp	WT	Cas9-ER	209.5	10000	445.5	100	0.0212649
20220615	LSY5054	sae2	2	gRNA-48bp	WT	Cas9-ER	198	10000	385.5	100	0.0194697
20220615	LSY5054	sae2	3	gRNA-48bp	WT	Cas9-ER	214	10000	227.5	100	0.0106308
20220615	LSY5055	sae2	1	gRNA-160bp	WT	Cas9-ER	245.5	10000	66.5	100	0.00270876
20220615	LSY5055	sae2	2	gRNA-160bp	WT	Cas9-ER	197	10000	33.5	100	0.00170051
20220615	LSY5055	sae2	3	gRNA-160bp	WT	Cas9-ER	253.5	10000	25.5	100	0.00100592
20220615	LSY5059	sae2 rad1	1	gRNA-160bp	WT	Cas9-ER	320.5	10000	28.5	100	0.000889236
20220615	LSY5059	sae2 rad1	2	gRNA-160bp	WT	Cas9-ER	256.5	10000	32.5	100	0.00126706
20220615	LSY5059	sae2 rad1	3	gRNA-160bp	WT	Cas9-ER	264.5	10000	26	100	0.000982987
20220712	LSY5054	sae2	1	gRNA-48bp	WT	Cas9-ER	118.5	10000	34	100	0.0028692
20220712	LSY5054	sae2	2	gRNA-48bp	WT	Cas9-ER	108	10000	18	100	0.00166667
20220712	LSY5054	sae2	3	gRNA-48bp	WT	Cas9-ER	144	10000	19.5	100	0.00135417
20220712	LSY5055	sae2	1	gRNA-160bp	WT	Cas9-ER	88.5	10000	3.5	100	0.00039548
20220712	LSY5055	sae2	2	gRNA-160bp	WT	Cas9-ER	150.5	10000	1	100	6.64e-05
20220712	LSY5193	sae2 rad1	1	gRNA-48bp	WT	Cas9-ER	161.5	10000	38.5	100	0.0023839
20220712	LSY5193	sae2 rad1	2	gRNA-48bp	WT	Cas9-ER	103.5	10000	51	100	0.00492754
20220712	LSY5193	sae2 rad1	3	gRNA-48bp	WT	Cas9-ER	189	10000	7.5	100	0.000396825
20220712	LSY5059	sae2 rad1	1	gRNA-160bp	WT	Cas9-ER	250	10000	15	100	0.0006
20220712	LSY5059	sae2 rad1	2	gRNA-160bp	WT	Cas9-ER	231.5	10000	3.5	100	0.000151188
20220712	LSY5059	sae2 rad1	3	gRNA-160bp	WT	Cas9-ER	132.5	10000	2.5	100	0.000188679
20220825	LSY4751-11C	sae2	1	gRNA-17bp	WT	Cas9-ER	226	10000	223	1000	0.00022617
20220825	LSY4751-11C	sae2	2	gRNA-17bp	WT	Cas9-ER	228	10000	312.5	1000	0.000263661
20220825	LSY5054	sae2	1	gRNA-48bp	WT	Cas9-ER	212	10000	233	100	0.000301152
20220825	LSY5054	sae2	2	gRNA-48bp	WT	Cas9-ER	166	10000	257.5	100	0.000338643
20220825	LSY5055	sae2	1	gRNA-160bp	WT	Cas9-ER	291.5	10000	31	100	0.000376134
20220825	LSY5055	sae2	2	gRNA-160bp	WT	Cas9-ER	290.5	10000	6.5	100	0.000413625
20220825	LSY4762-45D	sae2 rad1	1	gRNA-17bp	WT	Cas9-ER	262	10000	328	1000	0.000451116
20220825	LSY4762-45D	sae2 rad1	2	gRNA-17bp	WT	Cas9-ER	219	10000	336	1000	0.000488607
20220825	LSY5193	sae2 rad1	1	gRNA-48bp	WT	Cas9-ER	236	10000	228	100	0.000526098
20220825	LSY5193	sae2 rad1	2	gRNA-48bp	WT	Cas9-ER	171	10000	109	100	0.000563589
20220825	LSY5059	sae2 rad1	2	gRNA-160bp	WT	Cas9-ER	181.5	10000	408.5	100	0.00060108
20221006	LSY4751-11C	sae2	1	gRNA-17bp	WT	Cas9-ER	198	10000	263	1000	0.132828
20221006	LSY4751-11C	sae2	2	gRNA-17bp	WT	Cas9-ER	177	10000	311.5	1000	0.175989
20221006	LSY4751-11C	sae2	3	gRNA-17bp	WT	Cas9-ER	237.5	10000	221	1000	0.0930526
20221006	LSY5054	sae2	1	gRNA-48bp	WT	Cas9-ER	201	10000	206	100	0.0102488
20221006	LSY5054	sae2	2	gRNA-48bp	WT	Cas9-ER	272	10000	85.5	100	0.00314338
20221006	LSY5054	sae2	3	gRNA-48bp	WT	Cas9-ER	237.5	10000	245.5	100	0.0103368
20221006	LSY5055	sae2	1	gRNA-160bp	WT	Cas9-ER	209	10000	26	100	0.00124402
20221006	LSY5055	sae2	2	gRNA-160bp	WT	Cas9-ER	235	10000	22.5	100	0.000957447
20221006	LSY5055	sae2	3	gRNA-160bp	WT	Cas9-ER	185.5	10000	13	100	0.000700809
20221006	LSY4762-45D	sae2 rad1	1	gRNA-17bp	WT	Cas9-ER	250	10000	242.5	1000	0.097
20221006	LSY4762-45D	sae2 rad1	2	gRNA-17bp	WT	Cas9-ER	268.5	10000	364	1000	0.135568
20221006	LSY4762-45D	sae2 rad1	3	gRNA-17bp	WT	Cas9-ER	220.5	10000	356.5	1000	0.161678
20221006	LSY5193	sae2 rad1	1	gRNA-48bp	WT	Cas9-ER	194	10000	160	100	0.00824742
20221006	LSY5193	sae2 rad1	2	gRNA-48bp	WT	Cas9-ER	296	10000	181.5	100	0.00613176
20221006	LSY5059	sae2 rad1	1	gRNA-160bp	WT	Cas9-ER	303	10000	32	100	0.00105611
20221006	LSY5059	sae2 rad1	2	gRNA-160bp	WT	Cas9-ER	309	10000	16	100	0.000517799
20221006	LSY5059	sae2 rad1	3	gRNA-160bp	WT	Cas9-ER	229.5	10000	5.5	100	0.000239651
20230316	LSY4751-11C	sae2	1	gRNA-17bp	WT	Cas9-ER	10000	326.5	408	1000	0.124962

## Sheet: Figure 4e
Colony	Date	Genotype	Strain	gRNA	IR	Cas9	CopyNumber
1	20210621	sae2 rad1	LSY4762-45D	gRNA-17bp	WT	Cas9-ER	2.10396
2	20210621	sae2 rad1	LSY4762-45D	gRNA-17bp	WT	Cas9-ER	1.87545
3	20210621	sae2 rad1	LSY4762-45D	gRNA-17bp	WT	Cas9-ER	2.35639
4	20210621	sae2 rad1	LSY4762-45D	gRNA-17bp	WT	Cas9-ER	1.98579
5	20210621	sae2 rad1	LSY4762-45D	gRNA-17bp	WT	Cas9-ER	1.80188
6	20210621	sae2 rad1	LSY4762-45D	gRNA-17bp	WT	Cas9-ER	1.83824
7	20210621	sae2 rad1	LSY4762-45D	gRNA-17bp	WT	Cas9-ER	1.58173
8	20210621	sae2 rad1	LSY4762-45D	gRNA-17bp	WT	Cas9-ER	1.93107
9	20210621	sae2 rad1	LSY4762-45D	gRNA-17bp	WT	Cas9-ER	1.839
10	20210621	sae2 rad1	LSY4762-45D	gRNA-17bp	WT	Cas9-ER	1.65162
11	20210621	sae2 rad1	LSY4762-45D	gRNA-17bp	WT	Cas9-ER	1.85167
12	20210621	sae2 rad1	LSY4762-45D	gRNA-17bp	WT	Cas9-ER	2.16781
13	20210621	sae2 rad1	LSY4762-45D	gRNA-17bp	WT	Cas9-ER	2.15177
14	20210621	sae2 rad1	LSY4762-45D	gRNA-17bp	WT	Cas9-ER	2.27927
15	20210621	sae2 rad1	LSY4762-45D	gRNA-17bp	WT	Cas9-ER	2.31385
16	20210621	sae2 rad1	LSY4762-45D	gRNA-17bp	WT	Cas9-ER	2.21318
17	20210621	sae2 rad1	LSY4762-45D	gRNA-17bp	WT	Cas9-ER	2.10778
18	20210621	sae2 rad1	LSY4762-45D	gRNA-17bp	WT	Cas9-ER	3.74948
19	20210621	sae2 rad1	LSY4762-45D	gRNA-17bp	WT	Cas9-ER	1.92586
20	20210621	sae2 rad1	LSY4762-45D	gRNA-17bp	WT	Cas9-ER	2.06611
21	20210621	sae2 rad1	LSY4762-45D	gRNA-17bp	WT	Cas9-ER	2.21962
22	20210621	sae2 rad1	LSY4762-45D	gRNA-17bp	WT	Cas9-ER	2.32813
23	20210621	sae2 rad1	LSY4762-45D	gRNA-17bp	WT	Cas9-ER	2.13458
24	20210621	sae2 rad1	LSY4762-45D	gRNA-17bp	WT	Cas9-ER	1.68879
25	20210621	sae2 rad1	LSY4762-45D	gRNA-17bp	WT	Cas9-ER	1.61637
26	20210621	sae2 rad1	LSY4762-45D	gRNA-17bp	WT	Cas9-ER	2.81735
27	20210621	sae2 rad1	LSY4762-45D	gRNA-17bp	WT	Cas9-ER	1.62556
28	20210621	sae2 rad1	LSY4762-45D	gRNA-17bp	WT	Cas9-ER	1.93726
29	20210621	sae2 rad1	LSY4762-45D	gRNA-17bp	WT	Cas9-ER	1.57173
30	20210621	sae2 rad1	LSY4762-45D	gRNA-17bp	WT	Cas9-ER	2.40061
1	20211110	sae2 rad1	LSY5193	gRNA-48bp	WT	Cas9-ER	0.893575
2	20211110	sae2 rad1	LSY5193	gRNA-48bp	WT	Cas9-ER	1.05644
3	20211110	sae2 rad1	LSY5193	gRNA-48bp	WT	Cas9-ER	1.06126
4	20211110	sae2 rad1	LSY5193	gRNA-48bp	WT	Cas9-ER	0.974854
5	20211110	sae2 rad1	LSY5193	gRNA-48bp	WT	Cas9-ER	0.96327
6	20211110	sae2 rad1	LSY5193	gRNA-48bp	WT	Cas9-ER	0.909866
7	20211110	sae2 rad1	LSY5193	gRNA-48bp	WT	Cas9-ER	0.871356
8	20211110	sae2 rad1	LSY5193	gRNA-48bp	WT	Cas9-ER	1.07809
9	20211110	sae2 rad1	LSY5193	gRNA-48bp	WT	Cas9-ER	0.896595
10	20211110	sae2 rad1	LSY5193	gRNA-48bp	WT	Cas9-ER	1.05796
11	20211110	sae2 rad1	LSY5193	gRNA-48bp	WT	Cas9-ER	1.76183
12	20211110	sae2 rad1	LSY5193	gRNA-48bp	WT	Cas9-ER	1.09987
13	20211110	sae2 rad1	LSY5193	gRNA-48bp	WT	Cas9-ER	0.961915
14	20211110	sae2 rad1	LSY5193	gRNA-48bp	WT	Cas9-ER	1.83586
15	20211110	sae2 rad1	LSY5193	gRNA-48bp	WT	Cas9-ER	1.98169
16	20211110	sae2 rad1	LSY5193	gRNA-48bp	WT	Cas9-ER	0.973053
17	20211110	sae2 rad1	LSY5193	gRNA-48bp	WT	Cas9-ER	0.99997
18	20211110	sae2 rad1	LSY5193	gRNA-48bp	WT	Cas9-ER	2.36685
19	20211110	sae2 rad1	LSY5193	gRNA-48bp	WT	Cas9-ER	1.12173
20	20211110	sae2 rad1	LSY5193	gRNA-48bp	WT	Cas9-ER	1.7046
21	20211110	sae2 rad1	LSY5193	gRNA-48bp	WT	Cas9-ER	1.80965
22	20211110	sae2 rad1	LSY5193	gRNA-48bp	WT	Cas9-ER	2.1006
23	20211110	sae2 rad1	LSY5193	gRNA-48bp	WT	Cas9-ER	1.05893
24	20211110	sae2 rad1	LSY5193	gRNA-48bp	WT	Cas9-ER	2.15711
25	20211110	sae2 rad1	LSY5193	gRNA-48bp	WT	Cas9-ER	1.85185
26	20211110	sae2 rad1	LSY5193	gRNA-48bp	WT	Cas9-ER	1.04572
27	20211110	sae2 rad1	LSY5193	gRNA-48bp	WT	Cas9-ER	0.882978
28	20211110	sae2 rad1	LSY5193	gRNA-48bp	WT	Cas9-ER	0.983805
29	20211110	sae2 rad1	LSY5193	gRNA-48bp	WT	Cas9-ER	1.0004
30	20211110	sae2 rad1	LSY5193	gRNA-48bp	WT	Cas9-ER	2.46074
1	20211110	sae2 rad1	LSY5059	gRNA-160bp	WT	Cas9-ER	1.20559
2	20211110	sae2 rad1	LSY5059	gRNA-160bp	WT	Cas9-ER	1.01291
3	20211110	sae2 rad1	LSY5059	gRNA-160bp	WT	Cas9-ER	1.09601
4	20211110	sae2 rad1	LSY5059	gRNA-160bp	WT	Cas9-ER	1.00985
5	20211110	sae2 rad1	LSY5059	gRNA-160bp	WT	Cas9-ER	1.07394
6	20211110	sae2 rad1	LSY5059	gRNA-160bp	WT	Cas9-ER	1.11281
7	20211110	sae2 rad1	LSY5059	gRNA-160bp	WT	Cas9-ER	1.40979
8	20211110	sae2 rad1	LSY5059	gRNA-160bp	WT	Cas9-ER	0.997136
9	20211110	sae2 rad1	LSY5059	gRNA-160bp	WT	Cas9-ER	0.977951
10	20211110	sae2 rad1	LSY5059	gRNA-160bp	WT	Cas9-ER	0.99821
11	20211110	sae2 rad1	LSY5059	gRNA-160bp	WT	Cas9-ER	0.973225
12	20211110	sae2 rad1	LSY5059	gRNA-160bp	WT	Cas9-ER	1.06486
13	20211110	sae2 rad1	LSY5059	gRNA-160bp	WT	Cas9-ER	1.11663
14	20211110	sae2 rad1	LSY5059	gRNA-160bp	WT	Cas9-ER	1.10708
15	20211110	sae2 rad1	LSY5059	gRNA-160bp	WT	Cas9-ER	1.29171
16	20211110	sae2 rad1	LSY5059	gRNA-160bp	WT	Cas9-ER	1.8858
17	20211110	sae2 rad1	LSY5059	gRNA-160bp	WT	Cas9-ER	1.15342
18	20211110	sae2 rad1	LSY5059	gRNA-160bp	WT	Cas9-ER	1.03228
19	20211110	sae2 rad1	LSY5059	gRNA-160bp	WT	Cas9-ER	1.10834
20	20211110	sae2 rad1	LSY5059	gRNA-160bp	WT	Cas9-ER	2.22057
21	20211110	sae2 rad1	LSY5059	gRNA-160bp	WT	Cas9-ER	1.33217
22	20211110	sae2 rad1	LSY5059	gRNA-160bp	WT	Cas9-ER	1.15114
23	20211110	sae2 rad1	LSY5059	gRNA-160bp	WT	Cas9-ER	1.07846
24	20211110	sae2 rad1	LSY5059	gRNA-160bp	WT	Cas9-ER	2.4662
25	20211110	sae2 rad1	LSY5059	gRNA-160bp	WT	Cas9-ER	1.10726
26	20211110	sae2 rad1	LSY5059	gRNA-160bp	WT	Cas9-ER	1.03497
27	20211110	sae2 rad1	LSY5059	gRNA-160bp	WT	Cas9-ER	1.63637
28	20211110	sae2 rad1	LSY5059	gRNA-160bp	WT	Cas9-ER	1.92328
29	20211110	sae2 rad1	LSY5059	gRNA-160bp	WT	Cas9-ER	1.01154
30	20211110	sae2 rad1	LSY5059	gRNA-160bp	WT	Cas9-ER	1.55208
1	20211118	sae2	LSY5054	gRNA-48bp	WT	Cas9-ER	1.29858
2	20211118	sae2	LSY5054	gRNA-48bp	WT	Cas9-ER	1.00209
3	20211118	sae2	LSY5054	gRNA-48bp	WT	Cas9-ER	1.9563
4	20211118	sae2	LSY5054	gRNA-48bp	WT	Cas9-ER	1.05804
5	20211118	sae2	LSY5054	gRNA-48bp	WT	Cas9-ER	1.56537
6	20211118	sae2	LSY5054	gRNA-48bp	WT	Cas9-ER	0.893803
7	20211118	sae2	LSY5054	gRNA-48bp	WT	Cas9-ER	2.86877
8	20211118	sae2	LSY5054	gRNA-48bp	WT	Cas9-ER	0.979579
9	20211118	sae2	LSY5054	gRNA-48bp	WT	Cas9-ER	1.0777
10	20211118	sae2	LSY5054	gRNA-48bp	WT	Cas9-ER	1.05388
11	20211118	sae2	LSY5054	gRNA-48bp	WT	Cas9-ER	1.23732
12	20211118	sae2	LSY5054	gRNA-48bp	WT	Cas9-ER	2.1249
13	20211118	sae2	LSY5054	gRNA-48bp	WT	Cas9-ER	3.85399
14	20211118	sae2	LSY5054	gRNA-48bp	WT	Cas9-ER	1.93943
15	20211118	sae2	LSY5054	gRNA-48bp	WT	Cas9-ER	1.02986
16	20211118	sae2	LSY5054	gRNA-48bp	WT	Cas9-ER	0.890165
1	20220810	sae2	LSY5054	gRNA-48bp	WT	Cas9-ER	0.88788
2	20220810	sae2	LSY5054	gRNA-48bp	WT	Cas9-ER	1.21941
3	20220810	sae2	LSY5054	gRNA-48bp	WT	Cas9-ER	1.54187
4	20220810	sae2	LSY5054	gRNA-48bp	WT	Cas9-ER	1.35786
5	20220810	sae2	LSY5054	gRNA-48bp	WT	Cas9-ER	1.43122
6	20220810	sae2	LSY5054	gRNA-48bp	WT	Cas9-ER	0.79051
7	20220810	sae2	LSY5054	gRNA-48bp	WT	Cas9-ER	1.9175
8	20220810	sae2	LSY5054	gRNA-48bp	WT	Cas9-ER	1.1855
9	20220810	sae2	LSY5054	gRNA-48bp	WT	Cas9-ER	1.76572
10	20220810	sae2	LSY5054	gRNA-48bp	WT	Cas9-ER	2.10303
11	20220810	sae2	LSY5054	gRNA-48bp	WT	Cas9-ER	1.764
12	20220810	sae2	LSY5054	gRNA-48bp	WT	Cas9-ER	2.22923
13	20220810	sae2	LSY5054	gRNA-48bp	WT	Cas9-ER	1.1427
14	20220810	sae2	LSY5054	gRNA-48bp	WT	Cas9-ER	2.2565
15	20220810	sae2	LSY5054	gRNA-48bp	WT	Cas9-ER	2.20334
16	20220810	sae2	LSY5054	gRNA-48bp	WT	Cas9-ER	0.898153
17	20220810	sae2	LSY5054	gRNA-48bp	WT	Cas9-ER	2.88903
18	20220810	sae2	LSY5054	gRNA-48bp	WT	Cas9-ER	1.7136
19	20220810	sae2	LSY5054	gRNA-48bp	WT	Cas9-ER	2.19488
20	20220810	sae2	LSY5054	gRNA-48bp	WT	Cas9-ER	4.55964
21	20220810	sae2	LSY5054	gRNA-48bp	WT	Cas9-ER	0.757569
22	20220810	sae2	LSY5054	gRNA-48bp	WT	Cas9-ER	3.44761
23	20220810	sae2	LSY5054	gRNA-48bp	WT	Cas9-ER	3.08087
24	20220810	sae2	LSY5054	gRNA-48bp	WT	Cas9-ER	2.92011
25	20220810	sae2	LSY5054	gRNA-48bp	WT	Cas9-ER	2.03666
26	20220810	sae2	LSY5054	gRNA-48bp	WT	Cas9-ER	1.15678
27	20220810	sae2	LSY5054	gRNA-48bp	WT	Cas9-ER	1.49599
28	20220810	sae2	LSY5054	gRNA-48bp	WT	Cas9-ER	3.47532
29	20220810	sae2	LSY5054	gRNA-48bp	WT	Cas9-ER	3.53582
30	20220810	sae2	LSY5054	gRNA-48bp	WT	Cas9-ER	7.26457
1	20220810	sae2	LSY5055	gRNA-160bp	WT	Cas9-ER	2.64133
2	20220810	sae2	LSY5055	gRNA-160bp	WT	Cas9-ER	3.66039
3	20220810	sae2	LSY5055	gRNA-160bp	WT	Cas9-ER	1.00427
4	20220810	sae2	LSY5055	gRNA-160bp	WT	Cas9-ER	2.26641
5	20220810	sae2	LSY5055	gRNA-160bp	WT	Cas9-ER	0.706205
6	20220810	sae2	LSY5055	gRNA-160bp	WT	Cas9-ER	1.43277
7	20220810	sae2	LSY5055	gRNA-160bp	WT	Cas9-ER	2.83791
8	20220810	sae2	LSY5055	gRNA-160bp	WT	Cas9-ER	2.66971
9	20220810	sae2	LSY5055	gRNA-160bp	WT	Cas9-ER	1.84257
10	20220810	sae2	LSY5055	gRNA-160bp	WT	Cas9-ER	1.57372
11	20220810	sae2	LSY5055	gRNA-160bp	WT	Cas9-ER	1.21295
12	20220810	sae2	LSY5055	gRNA-160bp	WT	Cas9-ER	1.49284
13	20220810	sae2	LSY5055	gRNA-160bp	WT	Cas9-ER	1.69386
14	20220810	sae2	LSY5055	gRNA-160bp	WT	Cas9-ER	11.5655
15	20220810	sae2	LSY5055	gRNA-160bp	WT	Cas9-ER	2.16872
16	20220810	sae2	LSY5055	gRNA-160bp	WT	Cas9-ER	1.96838
17	20220810	sae2	LSY5055	gRNA-160bp	WT	Cas9-ER	1.38282
18	20220810	sae2	LSY5055	gRNA-160bp	WT	Cas9-ER	0.991956
19	20220810	sae2	LSY5055	gRNA-160bp	WT	Cas9-ER	1.29107
20	20220810	sae2	LSY5055	gRNA-160bp	WT	Cas9-ER	2.83046
21	20220810	sae2	LSY5055	gRNA-160bp	WT	Cas9-ER	2.29611
22	20220810	sae2	LSY5055	gRNA-160bp	WT	Cas9-ER	3.65089
23	20220810	sae2	LSY5055	gRNA-160bp	WT	Cas9-ER	1.69949
24	20220810	sae2	LSY5055	gRNA-160bp	WT	Cas9-ER	1.77989
25	20220810	sae2	LSY5055	gRNA-160bp	WT	Cas9-ER	16.6346
26	20220810	sae2	LSY5055	gRNA-160bp	WT	Cas9-ER	1.5461
27	20220810	sae2	LSY5055	gRNA-160bp	WT	Cas9-ER	1.39265
28	20220810	sae2	LSY5055	gRNA-160bp	WT	Cas9-ER	1.50744
29	20220810	sae2	LSY5055	gRNA-160bp	WT	Cas9-ER	1.7561
30	20220810	sae2	LSY5055	gRNA-160bp	WT	Cas9-ER	1.31936
1	20220913	sae2	LSY4751-11C	gRNA-17bp	WT	Cas9-ER	1.57598
2	20220913	sae2	LSY4751-11C	gRNA-17bp	WT	Cas9-ER	2.04157
3	20220913	sae2	LSY4751-11C	gRNA-17bp	WT	Cas9-ER	1.83897
4	20220913	sae2	LSY4751-11C	gRNA-17bp	WT	Cas9-ER	1.9886
5	20220913	sae2	LSY4751-11C	gRNA-17bp	WT	Cas9-ER	2.03936
6	20220913	sae2	LSY4751-11C	gRNA-17bp	WT	Cas9-ER	2.13653
7	20220913	sae2	LSY4751-11C	gRNA-17bp	WT	Cas9-ER	2.59527
8	20220913	sae2	LSY4751-11C	gRNA-17bp	WT	Cas9-ER	2.02581
9	20220913	sae2	LSY4751-11C	gRNA-17bp	WT	Cas9-ER	1.94909
10	20220913	sae2	LSY4751-11C	gRNA-17bp	WT	Cas9-ER	1.86857
11	20220913	sae2	LSY4751-11C	gRNA-17bp	WT	Cas9-ER	1.83102
12	20220913	sae2	LSY4751-11C	gRNA-17bp	WT	Cas9-ER	2.22895
13	20220913	sae2	LSY4751-11C	gRNA-17bp	WT	Cas9-ER	2.10829
14	20220913	sae2	LSY4751-11C	gRNA-17bp	WT	Cas9-ER	1.9748
15	20220913	sae2	LSY4751-11C	gRNA-17bp	WT	Cas9-ER	1.84532
16	20220913	sae2	LSY4751-11C	gRNA-17bp	WT	Cas9-ER	7.48047
17	20220913	sae2	LSY4751-11C	gRNA-17bp	WT	Cas9-ER	2.2487
18	20220913	sae2	LSY4751-11C	gRNA-17bp	WT	Cas9-ER	1.91356
19	20220913	sae2	LSY4751-11C	gRNA-17bp	WT	Cas9-ER	2.46136
20	20220913	sae2	LSY4751-11C	gRNA-17bp	WT	Cas9-ER	2.03969
21	20220913	sae2	LSY4751-11C	gRNA-17bp	WT	Cas9-ER	2.11488
22	20220913	sae2	LSY4751-11C	gRNA-17bp	WT	Cas9-ER	2.15619
23	20220913	sae2	LSY4751-11C	gRNA-17bp	WT	Cas9-ER	1.97446
24	20220913	sae2	LSY4751-11C	gRNA-17bp	WT	Cas9-ER	1.78743
25	20220913	sae2	LSY4751-11C	gRNA-17bp	WT	Cas9-ER	2.05426
26	20220913	sae2	LSY4751-11C	gRNA-17bp	WT	Cas9-ER	2.91677
27	20220913	sae2	LSY4751-11C	gRNA-17bp	WT	Cas9-ER	1.8823
28	20220913	sae2	LSY4751-11C	gRNA-17bp	WT	Cas9-ER	1.89174
29	20220913	sae2	LSY4751-11C	gRNA-17bp	WT	Cas9-ER	2.03614
30	20220913	sae2	LSY4751-11C	gRNA-17bp	WT	Cas9-ER	2.58597
1	20220913	sae2	LSY5054	gRNA-48bp	WT	Cas9-ER	1.04932
2	20220913	sae2	LSY5054	gRNA-48bp	WT	Cas9-ER	1.06829
3	20220913	sae2	LSY5054	gRNA-48bp	WT	Cas9-ER	0.956542
4	20220913	sae2	LSY5054	gRNA-48bp	WT	Cas9-ER	4.41152
5	20220913	sae2	LSY5054	gRNA-48bp	WT	Cas9-ER	1.07156
6	20220913	sae2	LSY5054	gRNA-48bp	WT	Cas9-ER	2.72559
7	20220913	sae2	LSY5054	gRNA-48bp	WT	Cas9-ER	1.99762
8	20220913	sae2	LSY5054	gRNA-48bp	WT	Cas9-ER	1.28019
9	20220913	sae2	LSY5054	gRNA-48bp	WT	Cas9-ER	1.97639
10	20220913	sae2	LSY5054	gRNA-48bp	WT	Cas9-ER	2.19307
11	20220913	sae2	LSY5054	gRNA-48bp	WT	Cas9-ER	1.79531
12	20220913	sae2	LSY5054	gRNA-48bp	WT	Cas9-ER	3.54847
13	20220913	sae2	LSY5054	gRNA-48bp	WT	Cas9-ER	1.64786
14	20220913	sae2	LSY5054	gRNA-48bp	WT	Cas9-ER	2.03739
15	20220913	sae2	LSY5054	gRNA-48bp	WT	Cas9-ER	2.16229
16	20220913	sae2	LSY5054	gRNA-48bp	WT	Cas9-ER	0.981428
17	20220913	sae2	LSY5054	gRNA-48bp	WT	Cas9-ER	1.10787
18	20220913	sae2	LSY5054	gRNA-48bp	WT	Cas9-ER	2.33368
19	20220913	sae2	LSY5054	gRNA-48bp	WT	Cas9-ER	1.25565
20	20220913	sae2	LSY5054	gRNA-48bp	WT	Cas9-ER	1.28949
21	20220913	sae2	LSY5054	gRNA-48bp	WT	Cas9-ER	2.29501
22	20220913	sae2	LSY5054	gRNA-48bp	WT	Cas9-ER	2.27826
23	20220913	sae2	LSY5054	gRNA-48bp	WT	Cas9-ER	2.22957
24	20220913	sae2	LSY5054	gRNA-48bp	WT	Cas9-ER	0.996641
25	20220913	sae2	LSY5054	gRNA-48bp	WT	Cas9-ER	1.18571
26	20220913	sae2	LSY5054	gRNA-48bp	WT	Cas9-ER	0.981044
27	20220913	sae2	LSY5054	gRNA-48bp	WT	Cas9-ER	2.18146
28	20220913	sae2	LSY5054	gRNA-48bp	WT	Cas9-ER	2.48152
29	20220913	sae2	LSY5054	gRNA-48bp	WT	Cas9-ER	2.15194
30	20220913	sae2	LSY5054	gRNA-48bp	WT	Cas9-ER	1.00471
1	20220913	sae2	LSY5055	gRNA-160bp	WT	Cas9-ER	0.753509
2	20220913	sae2	LSY5055	gRNA-160bp	WT	Cas9-ER	1.44719
3	20220913	sae2	LSY5055	gRNA-160bp	WT	Cas9-ER	1.78678
4	20220913	sae2	LSY5055	gRNA-160bp	WT	Cas9-ER	1.85481
5	20220913	sae2	LSY5055	gRNA-160bp	WT	Cas9-ER	5.98307
6	20220913	sae2	LSY5055	gRNA-160bp	WT	Cas9-ER	0.909855
7	20220913	sae2	LSY5055	gRNA-160bp	WT	Cas9-ER	1.64424
8	20220913	sae2	LSY5055	gRNA-160bp	WT	Cas9-ER	1.61857
9	20220913	sae2	LSY5055	gRNA-160bp	WT	Cas9-ER	0.782128
10	20220913	sae2	LSY5055	gRNA-160bp	WT	Cas9-ER	1.32076
11	20220913	sae2	LSY5055	gRNA-160bp	WT	Cas9-ER	0.922911
12	20220913	sae2	LSY5055	gRNA-160bp	WT	Cas9-ER	9.90735
13	20220913	sae2	LSY5055	gRNA-160bp	WT	Cas9-ER	0.895345
14	20220913	sae2	LSY5055	gRNA-160bp	WT	Cas9-ER	1.78543
15	20220913	sae2	LSY5055	gRNA-160bp	WT	Cas9-ER	0.948381
16	20220913	sae2	LSY5055	gRNA-160bp	WT	Cas9-ER	0.992395
17	20220913	sae2	LSY5055	gRNA-160bp	WT	Cas9-ER	0.905022
18	20220913	sae2	LSY5055	gRNA-160bp	WT	Cas9-ER	13.8468
19	20220913	sae2	LSY5055	gRNA-160bp	WT	Cas9-ER	1.58106
20	20220913	sae2	LSY5055	gRNA-160bp	WT	Cas9-ER	1.65949
21	20220913	sae2	LSY5055	gRNA-160bp	WT	Cas9-ER	0.994457
22	20220913	sae2	LSY5055	gRNA-160bp	WT	Cas9-ER	1.42243
23	20220913	sae2	LSY5055	gRNA-160bp	WT	Cas9-ER	0.91873
24	20220913	sae2	LSY5055	gRNA-160bp	WT	Cas9-ER	0.839792
25	20220913	sae2	LSY5055	gRNA-160bp	WT	Cas9-ER	1.81169
26	20220913	sae2	LSY5055	gRNA-160bp	WT	Cas9-ER	22.3622
27	20220913	sae2	LSY5055	gRNA-160bp	WT	Cas9-ER	2.13351
28	20220913	sae2	LSY5055	gRNA-160bp	WT	Cas9-ER	2.3166
29	20220913	sae2	LSY5055	gRNA-160bp	WT	Cas9-ER	2.14982
30	20220913	sae2	LSY5055	gRNA-160bp	WT	Cas9-ER	2.41321
1	20220929	sae2 rad1	LSY4762-45D	gRNA-17bp	WT	Cas9-ER	1.28816
2	20220929	sae2 rad1	LSY4762-45D	gRNA-17bp	WT	Cas9-ER	1.57359
3	20220929	sae2 rad1	LSY4762-45D	gRNA-17bp	WT	Cas9-ER	1.88701
4	20220929	sae2 rad1	LSY4762-45D	gRNA-17bp	WT	Cas9-ER	1.83107
5	20220929	sae2 rad1	LSY4762-45D	gRNA-17bp	WT	Cas9-ER	1.74233
6	20220929	sae2 rad1	LSY4762-45D	gRNA-17bp	WT	Cas9-ER	2.16924
7	20220929	sae2 rad1	LSY4762-45D	gRNA-17bp	WT	Cas9-ER	1.77788
8	20220929	sae2 rad1	LSY4762-45D	gRNA-17bp	WT	Cas9-ER	1.89741
9	20220929	sae2 rad1	LSY4762-45D	gRNA-17bp	WT	Cas9-ER	1.41682
10	20220929	sae2 rad1	LSY4762-45D	gRNA-17bp	WT	Cas9-ER	1.49907
11	20220929	sae2 rad1	LSY4762-45D	gRNA-17bp	WT	Cas9-ER	1.67137
12	20220929	sae2 rad1	LSY4762-45D	gRNA-17bp	WT	Cas9-ER	1.90178
13	20220929	sae2 rad1	LSY4762-45D	gRNA-17bp	WT	Cas9-ER	1.47452
14	20220929	sae2 rad1	LSY4762-45D	gRNA-17bp	WT	Cas9-ER	1.92797
15	20220929	sae2 rad1	LSY4762-45D	gRNA-17bp	WT	Cas9-ER	2.30501
16	20220929	sae2 rad1	LSY4762-45D	gRNA-17bp	WT	Cas9-ER	1.93691
17	20220929	sae2 rad1	LSY4762-45D	gRNA-17bp	WT	Cas9-ER	1.5773
18	20220929	sae2 rad1	LSY4762-45D	gRNA-17bp	WT	Cas9-ER	1.10134
19	20220929	sae2 rad1	LSY4762-45D	gRNA-17bp	WT	Cas9-ER	1.85937
20	20220929	sae2 rad1	LSY4762-45D	gRNA-17bp	WT	Cas9-ER	1.33955
21	20220929	sae2 rad1	LSY4762-45D	gRNA-17bp	WT	Cas9-ER	1.57784
22	20220929	sae2 rad1	LSY4762-45D	gRNA-17bp	WT	Cas9-ER	1.66571
23	20220929	sae2 rad1	LSY4762-45D	gRNA-17bp	WT	Cas9-ER	1.91331
24	20220929	sae2 rad1	LSY4762-45D	gRNA-17bp	WT	Cas9-ER	1.32497
25	20220929	sae2 rad1	LSY4762-45D	gRNA-17bp	WT	Cas9-ER	1.57099
26	20220929	sae2 rad1	LSY4762-45D	gRNA-17bp	WT	Cas9-ER	1.99144
27	20220929	sae2 rad1	LSY4762-45D	gRNA-17bp	WT	Cas9-ER	1.87501
28	20220929	sae2 rad1	LSY4762-45D	gRNA-17bp	WT	Cas9-ER	1.70316
29	20220929	sae2 rad1	LSY4762-45D	gRNA-17bp	WT	Cas9-ER	1.65762
30	20220929	sae2 rad1	LSY4762-45D	gRNA-17bp	WT	Cas9-ER	2.14626
1	20220929	sae2 rad1	LSY5193	gRNA-48bp	WT	Cas9-ER	1.65495
2	20220929	sae2 rad1	LSY5193	gRNA-48bp	WT	Cas9-ER	1.56787
3	20220929	sae2 rad1	LSY5193	gRNA-48bp	WT	Cas9-ER	1.66296
4	20220929	sae2 rad1	LSY5193	gRNA-48bp	WT	Cas9-ER	1.75148
5	20220929	sae2 rad1	LSY5193	gRNA-48bp	WT	Cas9-ER	1.61292
6	20220929	sae2 rad1	LSY5193	gRNA-48bp	WT	Cas9-ER	1.01379
7	20220929	sae2 rad1	LSY5193	gRNA-48bp	WT	Cas9-ER	0.870957
8	20220929	sae2 rad1	LSY5193	gRNA-48bp	WT	Cas9-ER	1.77309
9	20220929	sae2 rad1	LSY5193	gRNA-48bp	WT	Cas9-ER	0.943598
10	20220929	sae2 rad1	LSY5193	gRNA-48bp	WT	Cas9-ER	2.0129
11	20220929	sae2 rad1	LSY5193	gRNA-48bp	WT	Cas9-ER	0.987596
12	20220929	sae2 rad1	LSY5193	gRNA-48bp	WT	Cas9-ER	1.10328
13	20220929	sae2 rad1	LSY5193	gRNA-48bp	WT	Cas9-ER	1.03491
14	20220929	sae2 rad1	LSY5193	gRNA-48bp	WT	Cas9-ER	0.948082
15	20220929	sae2 rad1	LSY5193	gRNA-48bp	WT	Cas9-ER	1.95319
16	20220929	sae2 rad1	LSY5193	gRNA-48bp	WT	Cas9-ER	0.962752
17	20220929	sae2 rad1	LSY5193	gRNA-48bp	WT	Cas9-ER	1.05529
18	20220929	sae2 rad1	LSY5193	gRNA-48bp	WT	Cas9-ER	1.2536
19	20220929	sae2 rad1	LSY5193	gRNA-48bp	WT	Cas9-ER	2.05517
20	20220929	sae2 rad1	LSY5193	gRNA-48bp	WT	Cas9-ER	1.70193
21	20220929	sae2 rad1	LSY5193	gRNA-48bp	WT	Cas9-ER	1.8006
22	20220929	sae2 rad1	LSY5193	gRNA-48bp	WT	Cas9-ER	1.9772
23	20220929	sae2 rad1	LSY5193	gRNA-48bp	WT	Cas9-ER	2.05026
24	20220929	sae2 rad1	LSY5193	gRNA-48bp	WT	Cas9-ER	0.950707
25	20220929	sae2 rad1	LSY5193	gRNA-48bp	WT	Cas9-ER	2.01078
26	20220929	sae2 rad1	LSY5193	gRNA-48bp	WT	Cas9-ER	1.79681
27	20220929	sae2 rad1	LSY5193	gRNA-48bp	WT	Cas9-ER	1.89865
28	20220929	sae2 rad1	LSY5193	gRNA-48bp	WT	Cas9-ER	2.08734
29	20220929	sae2 rad1	LSY5193	gRNA-48bp	WT	Cas9-ER	2.29738
30	20220929	sae2 rad1	LSY5193	gRNA-48bp	WT	Cas9-ER	1.78439
1	20220929	sae2 rad1	LSY5059	gRNA-160bp	WT	Cas9-ER	0.922003
2	20220929	sae2 rad1	LSY5059	gRNA-160bp	WT	Cas9-ER	1.03345
3	20220929	sae2 rad1	LSY5059	gRNA-160bp	WT	Cas9-ER	0.921351
4	20220929	sae2 rad1	LSY5059	gRNA-160bp	WT	Cas9-ER	0.934515
5	20220929	sae2 rad1	LSY5059	gRNA-160bp	WT	Cas9-ER	0.923578
6	20220929	sae2 rad1	LSY5059	gRNA-160bp	WT	Cas9-ER	1.15566
7	20220929	sae2 rad1	LSY5059	gRNA-160bp	WT	Cas9-ER	0.990811
8	20220929	sae2 rad1	LSY5059	gRNA-160bp	WT	Cas9-ER	1.05369
9	20220929	sae2 rad1	LSY5059	gRNA-160bp	WT	Cas9-ER	0.96674
10	20220929	sae2 rad1	LSY5059	gRNA-160bp	WT	Cas9-ER	0.928549
11	20220929	sae2 rad1	LSY5059	gRNA-160bp	WT	Cas9-ER	1.08156
12	20220929	sae2 rad1	LSY5059	gRNA-160bp	WT	Cas9-ER	1.06053
13	20220929	sae2 rad1	LSY5059	gRNA-160bp	WT	Cas9-ER	1.03423
14	20220929	sae2 rad1	LSY5059	gRNA-160bp	WT	Cas9-ER	0.982923
15	20220929	sae2 rad1	LSY5059	gRNA-160bp	WT	Cas9-ER	1.11592
16	20220929	sae2 rad1	LSY5059	gRNA-160bp	WT	Cas9-ER	0.890163
17	20220929	sae2 rad1	LSY5059	gRNA-160bp	WT	Cas9-ER	1.02005
18	20220929	sae2 rad1	LSY5059	gRNA-160bp	WT	Cas9-ER	0.980906
19	20220929	sae2 rad1	LSY5059	gRNA-160bp	WT	Cas9-ER	0.94537
20	20220929	sae2 rad1	LSY5059	gRNA-160bp	WT	Cas9-ER	0.963686
21	20220929	sae2 rad1	LSY5059	gRNA-160bp	WT	Cas9-ER	0.950786
22	20220929	sae2 rad1	LSY5059	gRNA-160bp	WT	Cas9-ER	1.11643
23	20220929	sae2 rad1	LSY5059	gRNA-160bp	WT	Cas9-ER	0.953484
24	20220929	sae2 rad1	LSY5059	gRNA-160bp	WT	Cas9-ER	0.976202
25	20220929	sae2 rad1	LSY5059	gRNA-160bp	WT	Cas9-ER	0.913519
26	20220929	sae2 rad1	LSY5059	gRNA-160bp	WT	Cas9-ER	1.06779
27	20220929	sae2 rad1	LSY5059	gRNA-160bp	WT	Cas9-ER	0.92776
28	20220929	sae2 rad1	LSY5059	gRNA-160bp	WT	Cas9-ER	0.962172
29	20220929	sae2 rad1	LSY5059	gRNA-160bp	WT	Cas9-ER	1.16965
30	20220929	sae2 rad1	LSY5059	gRNA-160bp	WT	Cas9-ER	1.48363
1	20221019	sae2	LSY4751-11C	gRNA-17bp	WT	Cas9-ER	1.95837
2	20221019	sae2	LSY4751-11C	gRNA-17bp	WT	Cas9-ER	0.996564
3	20221019	sae2	LSY4751-11C	gRNA-17bp	WT	Cas9-ER	2.33257
4	20221019	sae2	LSY4751-11C	gRNA-17bp	WT	Cas9-ER	8.2679
5	20221019	sae2	LSY4751-11C	gRNA-17bp	WT	Cas9-ER	2.15339
6	20221019	sae2	LSY4751-11C	gRNA-17bp	WT	Cas9-ER	1.74291
7	20221019	sae2	LSY4751-11C	gRNA-17bp	WT	Cas9-ER	1.81388
8	20221019	sae2	LSY4751-11C	gRNA-17bp	WT	Cas9-ER	1.47012
9	20221019	sae2	LSY4751-11C	gRNA-17bp	WT	Cas9-ER	1.90007
10	20221019	sae2	LSY4751-11C	gRNA-17bp	WT	Cas9-ER	1.52134
11	20221019	sae2	LSY4751-11C	gRNA-17bp	WT	Cas9-ER	2.89522
12	20221019	sae2	LSY4751-11C	gRNA-17bp	WT	Cas9-ER	1.94718
13	20221019	sae2	LSY4751-11C	gRNA-17bp	WT	Cas9-ER	1.9473
14	20221019	sae2	LSY4751-11C	gRNA-17bp	WT	Cas9-ER	1.78533
15	20221019	sae2	LSY4751-11C	gRNA-17bp	WT	Cas9-ER	2.408
16	20221019	sae2	LSY4751-11C	gRNA-17bp	WT	Cas9-ER	2.14701
17	20221019	sae2	LSY4751-11C	gRNA-17bp	WT	Cas9-ER	1.67973
18	20221019	sae2	LSY4751-11C	gRNA-17bp	WT	Cas9-ER	1.80315
19	20221019	sae2	LSY4751-11C	gRNA-17bp	WT	Cas9-ER	2.3317
20	20221019	sae2	LSY4751-11C	gRNA-17bp	WT	Cas9-ER	2.0088
21	20221019	sae2	LSY4751-11C	gRNA-17bp	WT	Cas9-ER	2.033
22	20221019	sae2	LSY4751-11C	gRNA-17bp	WT	Cas9-ER	1.99179
23	20221019	sae2	LSY4751-11C	gRNA-17bp	WT	Cas9-ER	2.02656
24	20221019	sae2	LSY4751-11C	gRNA-17bp	WT	Cas9-ER	2.14098
25	20221019	sae2	LSY4751-11C	gRNA-17bp	WT	Cas9-ER	2.80517
26	20221019	sae2	LSY4751-11C	gRNA-17bp	WT	Cas9-ER	2.32052
27	20221019	sae2	LSY4751-11C	gRNA-17bp	WT	Cas9-ER	1.97886
28	20221019	sae2	LSY4751-11C	gRNA-17bp	WT	Cas9-ER	1.79915
29	20221019	sae2	LSY4751-11C	gRNA-17bp	WT	Cas9-ER	4.2017
30	20221019	sae2	LSY4751-11C	gRNA-17bp	WT	Cas9-ER	2.01496
1	20221019	sae2 rad1	LSY4762-45D	gRNA-17bp	WT	Cas9-ER	1.54317
2	20221019	sae2 rad1	LSY4762-45D	gRNA-17bp	WT	Cas9-ER	1.675
3	20221019	sae2 rad1	LSY4762-45D	gRNA-17bp	WT	Cas9-ER	1.69703
4	20221019	sae2 rad1	LSY4762-45D	gRNA-17bp	WT	Cas9-ER	1.71325
5	20221019	sae2 rad1	LSY4762-45D	gRNA-17bp	WT	Cas9-ER	1.66397
6	20221019	sae2 rad1	LSY4762-45D	gRNA-17bp	WT	Cas9-ER	1.76194
7	20221019	sae2 rad1	LSY4762-45D	gRNA-17bp	WT	Cas9-ER	1.35209
8	20221019	sae2 rad1	LSY4762-45D	gRNA-17bp	WT	Cas9-ER	1.98657
9	20221019	sae2 rad1	LSY4762-45D	gRNA-17bp	WT	Cas9-ER	1.81486
10	20221019	sae2 rad1	LSY4762-45D	gRNA-17bp	WT	Cas9-ER	1.89597
11	20221019	sae2 rad1	LSY4762-45D	gRNA-17bp	WT	Cas9-ER	0.823175
12	20221019	sae2 rad1	LSY4762-45D	gRNA-17bp	WT	Cas9-ER	1.80735
13	20221019	sae2 rad1	LSY4762-45D	gRNA-17bp	WT	Cas9-ER	1.91778
14	20221019	sae2 rad1	LSY4762-45D	gRNA-17bp	WT	Cas9-ER	1.55671
15	20221019	sae2 rad1	LSY4762-45D	gRNA-17bp	WT	Cas9-ER	1.3469
16	20221019	sae2 rad1	LSY4762-45D	gRNA-17bp	WT	Cas9-ER	1.71352
17	20221019	sae2 rad1	LSY4762-45D	gRNA-17bp	WT	Cas9-ER	2.29452
18	20221019	sae2 rad1	LSY4762-45D	gRNA-17bp	WT	Cas9-ER	1.22784
19	20221019	sae2 rad1	LSY4762-45D	gRNA-17bp	WT	Cas9-ER	1.86057
20	20221019	sae2 rad1	LSY4762-45D	gRNA-17bp	WT	Cas9-ER	1.6542
21	20221019	sae2 rad1	LSY4762-45D	gRNA-17bp	WT	Cas9-ER	4.18041
22	20221019	sae2 rad1	LSY4762-45D	gRNA-17bp	WT	Cas9-ER	2.04896
23	20221019	sae2 rad1	LSY4762-45D	gRNA-17bp	WT	Cas9-ER	1.89808
24	20221019	sae2 rad1	LSY4762-45D	gRNA-17bp	WT	Cas9-ER	1.87052
25	20221019	sae2 rad1	LSY4762-45D	gRNA-17bp	WT	Cas9-ER	1.88081
26	20221019	sae2 rad1	LSY4762-45D	gRNA-17bp	WT	Cas9-ER	1.95567
27	20221019	sae2 rad1	LSY4762-45D	gRNA-17bp	WT	Cas9-ER	1.95095
28	20221019	sae2 rad1	LSY4762-45D	gRNA-17bp	WT	Cas9-ER	1.95013
29	20221019	sae2 rad1	LSY4762-45D	gRNA-17bp	WT	Cas9-ER	2.00077
30	20221019	sae2 rad1	LSY4762-45D	gRNA-17bp	WT	Cas9-ER	1.77692
1	20221020	sae2	LSY5054	gRNA-48bp	WT	Cas9-ER	1.6559
2	20221020	sae2	LSY5054	gRNA-48bp	WT	Cas9-ER	1.89121
3	20221020	sae2	LSY5054	gRNA-48bp	WT	Cas9-ER	1.05608
4	20221020	sae2	LSY5054	gRNA-48bp	WT	Cas9-ER	1.65206
5	20221020	sae2	LSY5054	gRNA-48bp	WT	Cas9-ER	1.56824
6	20221020	sae2	LSY5054	gRNA-48bp	WT	Cas9-ER	0.915012
7	20221020	sae2	LSY5054	gRNA-48bp	WT	Cas9-ER	1.50983
8	20221020	sae2	LSY5054	gRNA-48bp	WT	Cas9-ER	1.09672
9	20221020	sae2	LSY5054	gRNA-48bp	WT	Cas9-ER	0.923927
10	20221020	sae2	LSY5054	gRNA-48bp	WT	Cas9-ER	1.65074
11	20221020	sae2	LSY5054	gRNA-48bp	WT	Cas9-ER	2.08385
12	20221020	sae2	LSY5054	gRNA-48bp	WT	Cas9-ER	11.9206
13	20221020	sae2	LSY5054	gRNA-48bp	WT	Cas9-ER	2.00054
14	20221020	sae2	LSY5054	gRNA-48bp	WT	Cas9-ER	1.51173
15	20221020	sae2	LSY5054	gRNA-48bp	WT	Cas9-ER	1.93924
16	20221020	sae2	LSY5054	gRNA-48bp	WT	Cas9-ER	1.89674
17	20221020	sae2	LSY5054	gRNA-48bp	WT	Cas9-ER	1.00875
18	20221020	sae2	LSY5054	gRNA-48bp	WT	Cas9-ER	2.10756
19	20221020	sae2	LSY5054	gRNA-48bp	WT	Cas9-ER	3.87395
20	20221020	sae2	LSY5054	gRNA-48bp	WT	Cas9-ER	1.85892
21	20221020	sae2	LSY5054	gRNA-48bp	WT	Cas9-ER	2.1173
22	20221020	sae2	LSY5054	gRNA-48bp	WT	Cas9-ER	1.69622
23	20221020	sae2	LSY5054	gRNA-48bp	WT	Cas9-ER	3.53739
24	20221020	sae2	LSY5054	gRNA-48bp	WT	Cas9-ER	0.871911
25	20221020	sae2	LSY5054	gRNA-48bp	WT	Cas9-ER	1.95001
26	20221020	sae2	LSY5054	gRNA-48bp	WT	Cas9-ER	1.87327
27	20221020	sae2	LSY5054	gRNA-48bp	WT	Cas9-ER	0.918313
28	20221020	sae2	LSY5054	gRNA-48bp	WT	Cas9-ER	4.40117
29	20221020	sae2	LSY5054	gRNA-48bp	WT	Cas9-ER	1.94787
30	20221020	sae2	LSY5054	gRNA-48bp	WT	Cas9-ER	1.00053
1	20221020	sae2 rad1	LSY5193	gRNA-48bp	WT	Cas9-ER	0.844102
2	20221020	sae2 rad1	LSY5193	gRNA-48bp	WT	Cas9-ER	1.73975
3	20221020	sae2 rad1	LSY5193	gRNA-48bp	WT	Cas9-ER	1.69944
4	20221020	sae2 rad1	LSY5193	gRNA-48bp	WT	Cas9-ER	1.56353
5	20221020	sae2 rad1	LSY5193	gRNA-48bp	WT	Cas9-ER	1.95694
6	20221020	sae2 rad1	LSY5193	gRNA-48bp	WT	Cas9-ER	2.21226
7	20221020	sae2 rad1	LSY5193	gRNA-48bp	WT	Cas9-ER	1.91877
8	20221020	sae2 rad1	LSY5193	gRNA-48bp	WT	Cas9-ER	1.83543
9	20221020	sae2 rad1	LSY5193	gRNA-48bp	WT	Cas9-ER	0.824386
10	20221020	sae2 rad1	LSY5193	gRNA-48bp	WT	Cas9-ER	1.14964
11	20221020	sae2 rad1	LSY5193	gRNA-48bp	WT	Cas9-ER	1.60304
12	20221020	sae2 rad1	LSY5193	gRNA-48bp	WT	Cas9-ER	1.62944
13	20221020	sae2 rad1	LSY5193	gRNA-48bp	WT	Cas9-ER	1.86527
14	20221020	sae2 rad1	LSY5193	gRNA-48bp	WT	Cas9-ER	1.02154
15	20221020	sae2 rad1	LSY5193	gRNA-48bp	WT	Cas9-ER	1.60185
16	20221020	sae2 rad1	LSY5193	gRNA-48bp	WT	Cas9-ER	0.956711
17	20221020	sae2 rad1	LSY5193	gRNA-48bp	WT	Cas9-ER	2.03701
18	20221020	sae2 rad1	LSY5193	gRNA-48bp	WT	Cas9-ER	1.67721
19	20221020	sae2 rad1	LSY5193	gRNA-48bp	WT	Cas9-ER	1.04051
20	20221020	sae2 rad1	LSY5193	gRNA-48bp	WT	Cas9-ER	2.01999
21	20221020	sae2 rad1	LSY5193	gRNA-48bp	WT	Cas9-ER	1.08243
22	20221020	sae2 rad1	LSY5193	gRNA-48bp	WT	Cas9-ER	0.928512
23	20221020	sae2 rad1	LSY5193	gRNA-48bp	WT	Cas9-ER	1.573
24	20221020	sae2 rad1	LSY5193	gRNA-48bp	WT	Cas9-ER	0.847436
25	20221020	sae2 rad1	LSY5193	gRNA-48bp	WT	Cas9-ER	1.62199
26	20221020	sae2 rad1	LSY5193	gRNA-48bp	WT	Cas9-ER	1.8515
27	20221020	sae2 rad1	LSY5193	gRNA-48bp	WT	Cas9-ER	1.91849
28	20221020	sae2 rad1	LSY5193	gRNA-48bp	WT	Cas9-ER	1.89402
29	20221020	sae2 rad1	LSY5193	gRNA-48bp	WT	Cas9-ER	2.04309
30	20221020	sae2 rad1	LSY5193	gRNA-48bp	WT	Cas9-ER	1.89408
1	20221020	sae2	LSY5055	gRNA-160bp	WT	Cas9-ER	1.44449
2	20221020	sae2	LSY5055	gRNA-160bp	WT	Cas9-ER	0.882328
3	20221020	sae2	LSY5055	gRNA-160bp	WT	Cas9-ER	0.851203
4	20221020	sae2	LSY5055	gRNA-160bp	WT	Cas9-ER	1.95863
5	20221020	sae2	LSY5055	gRNA-160bp	WT	Cas9-ER	0.845704
6	20221020	sae2	LSY5055	gRNA-160bp	WT	Cas9-ER	1.91348
7	20221020	sae2	LSY5055	gRNA-160bp	WT	Cas9-ER	6.51897
8	20221020	sae2	LSY5055	gRNA-160bp	WT	Cas9-ER	0.908977
9	20221020	sae2	LSY5055	gRNA-160bp	WT	Cas9-ER	1.37459
10	20221020	sae2	LSY5055	gRNA-160bp	WT	Cas9-ER	12.3622
11	20221020	sae2	LSY5055	gRNA-160bp	WT	Cas9-ER	0.7713
12	20221020	sae2	LSY5055	gRNA-160bp	WT	Cas9-ER	1.23627
13	20221020	sae2	LSY5055	gRNA-160bp	WT	Cas9-ER	0.720008
15	20221020	sae2	LSY5055	gRNA-160bp	WT	Cas9-ER	0.954109
16	20221020	sae2	LSY5055	gRNA-160bp	WT	Cas9-ER	9.14909
17	20221020	sae2	LSY5055	gRNA-160bp	WT	Cas9-ER	0.87217
18	20221020	sae2	LSY5055	gRNA-160bp	WT	Cas9-ER	1.05447
19	20221020	sae2	LSY5055	gRNA-160bp	WT	Cas9-ER	0.968626
20	20221020	sae2	LSY5055	gRNA-160bp	WT	Cas9-ER	6.39741
21	20221020	sae2	LSY5055	gRNA-160bp	WT	Cas9-ER	0.897889
22	20221020	sae2	LSY5055	gRNA-160bp	WT	Cas9-ER	0.949252
23	20221020	sae2	LSY5055	gRNA-160bp	WT	Cas9-ER	1.0606
24	20221020	sae2	LSY5055	gRNA-160bp	WT	Cas9-ER	0.927785
25	20221020	sae2	LSY5055	gRNA-160bp	WT	Cas9-ER	2.65267
26	20221020	sae2	LSY5055	gRNA-160bp	WT	Cas9-ER	1.06924
27	20221020	sae2	LSY5055	gRNA-160bp	WT	Cas9-ER	0.821983
28	20221020	sae2	LSY5055	gRNA-160bp	WT	Cas9-ER	0.883422
29	20221020	sae2	LSY5055	gRNA-160bp	WT	Cas9-ER	2.03747
30	20221020	sae2	LSY5055	gRNA-160bp	WT	Cas9-ER	0.983098
1	20221020	sae2 rad1	LSY5059	gRNA-160bp	WT	Cas9-ER	0.943773
2	20221020	sae2 rad1	LSY5059	gRNA-160bp	WT	Cas9-ER	1.26652
3	20221020	sae2 rad1	LSY5059	gRNA-160bp	WT	Cas9-ER	0.864876
4	20221020	sae2 rad1	LSY5059	gRNA-160bp	WT	Cas9-ER	1.63069
5	20221020	sae2 rad1	LSY5059	gRNA-160bp	WT	Cas9-ER	0.928694
6	20221020	sae2 rad1	LSY5059	gRNA-160bp	WT	Cas9-ER	1.08894
7	20221020	sae2 rad1	LSY5059	gRNA-160bp	WT	Cas9-ER	1.70589
8	20221020	sae2 rad1	LSY5059	gRNA-160bp	WT	Cas9-ER	1.08578
9	20221020	sae2 rad1	LSY5059	gRNA-160bp	WT	Cas9-ER	2.39606
10	20221020	sae2 rad1	LSY5059	gRNA-160bp	WT	Cas9-ER	1.33333
11	20221020	sae2 rad1	LSY5059	gRNA-160bp	WT	Cas9-ER	0.915082
12	20221020	sae2 rad1	LSY5059	gRNA-160bp	WT	Cas9-ER	2.29547
13	20221020	sae2 rad1	LSY5059	gRNA-160bp	WT	Cas9-ER	1.79315
14	20221020	sae2 rad1	LSY5059	gRNA-160bp	WT	Cas9-ER	1.15338
15	20221020	sae2 rad1	LSY5059	gRNA-160bp	WT	Cas9-ER	1.02088
16	20221020	sae2 rad1	LSY5059	gRNA-160bp	WT	Cas9-ER	1.89192
17	20221020	sae2 rad1	LSY5059	gRNA-160bp	WT	Cas9-ER	2.18995
18	20221020	sae2 rad1	LSY5059	gRNA-160bp	WT	Cas9-ER	1.08992
19	20221020	sae2 rad1	LSY5059	gRNA-160bp	WT	Cas9-ER	1.58303
20	20221020	sae2 rad1	LSY5059	gRNA-160bp	WT	Cas9-ER	0.960381
21	20221020	sae2 rad1	LSY5059	gRNA-160bp	WT	Cas9-ER	1.03003
22	20221020	sae2 rad1	LSY5059	gRNA-160bp	WT	Cas9-ER	1.09447
23	20221020	sae2 rad1	LSY5059	gRNA-160bp	WT	Cas9-ER	1.11213
24	20221020	sae2 rad1	LSY5059	gRNA-160bp	WT	Cas9-ER	0.994525
25	20221020	sae2 rad1	LSY5059	gRNA-160bp	WT	Cas9-ER	1.01565
26	20221020	sae2 rad1	LSY5059	gRNA-160bp	WT	Cas9-ER	1.10287
27	20221020	sae2 rad1	LSY5059	gRNA-160bp	WT	Cas9-ER	1.05125
28	20221020	sae2 rad1	LSY5059	gRNA-160bp	WT	Cas9-ER	1.05728
29	20221020	sae2 rad1	LSY5059	gRNA-160bp	WT	Cas9-ER	1.04221
30	20221020	sae2 rad1	LSY5059	gRNA-160bp	WT	Cas9-ER	0.937857
