# Supplementary material for: Double-strand breaks induce inverted duplication chromosome rearrangements by a DNA polymerase δ-dependent mechanism
Source: Nat Commun. 2023 Nov 2;14:7020. doi: 10.1038/s41467-023-42640-5 (PMC10622511; doi:10.1038/s41467-023-42640-5)
Supplement: Supplementary file 5 — Source Data [file 41467_2023_42640_MOESM5_ESM.zip › Fig5.xlsx]

## Sheet: Figure 5a
Date	Strain	Genotype	Culture	gRNA	IR	Cas9	no.beta.estradio	fold.dilution	beta.estradiol	fold.dultion	Survival
20210414	LSY4751-11C	sae2	1	gRNA2-17bp	WT	Cas9-ER	93	10000	43	1000	0.0462366
20210414	LSY4751-11C	sae2	2	gRNA2-17bp	WT	Cas9-ER	117	10000	36	1000	0.0307692
20210414	LSY4751-11C	sae2	3	gRNA2-17bp	WT	Cas9-ER	97	10000	30	1000	0.0309278
20210414	LSY4751-11C	sae2	4	gRNA2-17bp	WT	Cas9-ER	89	10000	7	1000	0.00786517
20210414	LSY4751-11C	sae2	5	gRNA2-17bp	WT	Cas9-ER	93	10000	3	1000	0.00322581
20210414	LSY4999-3A	sae2 pol32	1	gRNA2-17bp	WT	Cas9-ER	43	10000	99	100	0.0230233
20210414	LSY4999-6A	sae2 pol32	1	gRNA2-17bp	WT	Cas9-ER	38	10000	31	100	0.0081579
20210414	LSY5000-6D	sae2 rad51	1	gRNA2-17bp	WT	Cas9-ER	146	10000	24	100	0.00164384
20210414	LSY5000-13D	sae2 rad51	1	gRNA2-17bp	WT	Cas9-ER	53	10000	4	100	0.000754717
20210506	LSY4751-11C	sae2	2	gRNA2-17bp	WT	Cas9-ER	171	10000	131	1000	0.0766082
20210506	LSY4751-11C	sae2	3	gRNA2-17bp	WT	Cas9-ER	107	10000	48	1000	0.0448598
20210506	LSY4751-11C	sae2	4	gRNA2-17bp	WT	Cas9-ER	133	10000	22	1000	0.0165414
20210506	LSY4751-11C	sae2	5	gRNA2-17bp	WT	Cas9-ER	62	10000	3	1000	0.00483871
20210506	LSY4751-11C	sae2	6	gRNA2-17bp	WT	Cas9-ER	164	10000	1	1000	0.000609756
20210506	LSY4999-3A	sae2 pol32	1	gRNA2-17bp	WT	Cas9-ER	23	10000	23	100	0.01
20210506	LSY4999-3A	sae2 pol32	2	gRNA2-17bp	WT	Cas9-ER	42	10000	44	100	0.0104762
20210506	LSY4999-3A	sae2 pol32	3	gRNA2-17bp	WT	Cas9-ER	44	10000	17	100	0.00386364
20210506	LSY4999-6A	sae2 pol32	1	gRNA2-17bp	WT	Cas9-ER	42	10000	26	100	0.00619048
20210506	LSY4999-6A	sae2 pol32	2	gRNA2-17bp	WT	Cas9-ER	19	10000	7	100	0.00368421
20210506	LSY4999-6A	sae2 pol32	3	gRNA2-17bp	WT	Cas9-ER	53	10000	7	100	0.00132076
20210506	LSY5000-6D	sae2 rad51	1	gRNA2-17bp	WT	Cas9-ER	180	10000	270	100	0.015
20210506	LSY5000-6D	sae2 rad51	2	gRNA2-17bp	WT	Cas9-ER	240	10000	173	100	0.00720833
20210506	LSY5000-13D	sae2 rad51	1	gRNA2-17bp	WT	Cas9-ER	261	10000	82	100	0.00314176
20210506	LSY5000-13D	sae2 rad51	2	gRNA2-17bp	WT	Cas9-ER	316	10000	24	100	0.000759494
20210506	LSY5000-13D	sae2 rad51	3	gRNA2-17bp	WT	Cas9-ER	273	10000	15	100	0.000549451
20210526	LSY4751-11C	sae2	1	gRNA2-17bp	WT	Cas9-ER	285	10000	224	1000	0.0785965
20210526	LSY4751-11C	sae2	2	gRNA2-17bp	WT	Cas9-ER	265	10000	122	1000	0.0460377
20210526	LSY4751-11C	sae2	3	gRNA2-17bp	WT	Cas9-ER	216	10000	81	1000	0.0375
20210526	LSY4751-11C	sae2	4	gRNA2-17bp	WT	Cas9-ER	209	10000	24	1000	0.0114833
20210526	LSY4751-11C	sae2	5	gRNA2-17bp	WT	Cas9-ER	146	10000	7	1000	0.00479452
20210526	LSY4751-11C	sae2	6	gRNA2-17bp	WT	Cas9-ER	161	10000	2	1000	0.00124224
20210526	LSY4999-3A	sae2 pol32	1	gRNA2-17bp	WT	Cas9-ER	29	10000	29	100	0.01
20210526	LSY4999-3A	sae2 pol32	2	gRNA2-17bp	WT	Cas9-ER	50	10000	33	100	0.0066
20210526	LSY4999-3A	sae2 pol32	3	gRNA2-17bp	WT	Cas9-ER	211	10000	174	100	0.00824644
20210526	LSY4999-6A	sae2 pol32	1	gRNA2-17bp	WT	Cas9-ER	16	10000	3	100	0.001875
20210526	LSY4999-6A	sae2 pol32	2	gRNA2-17bp	WT	Cas9-ER	86	10000	35	100	0.00406977
20210526	LSY4999-6A	sae2 pol32	3	gRNA2-17bp	WT	Cas9-ER	60	10000	1	100	0.000166667
20210526	LSY	sae2 rad51	2	gRNA2-17bp	WT	Cas9-ER	87	10000	64	100	0.00735632
20210526	LSY	sae2 rad51	3	gRNA2-17bp	WT	Cas9-ER	102	10000	44	100	0.00431373
20210526	LSY	sae2 rad51	1	gRNA2-17bp	WT	Cas9-ER	61	10000	5	100	0.000819672
20210526	LSY	sae2 rad51	2	gRNA2-17bp	WT	Cas9-ER	105	10000	4	100	0.000380952
20210611	LSY4751-11C	sae2	3	gRNA2-17bp	WT	Cas9-ER	96	10000	25	1000	0.0260417
20210611	LSY4751-11C	sae2	4	gRNA2-17bp	WT	Cas9-ER	135	10000	10	1000	0.00740741
20210611	LSY4751-11C	sae2	5	gRNA2-17bp	WT	Cas9-ER	125	10000	8	1000	0.0064
20210611	LSY4751-11C	sae2	6	gRNA2-17bp	WT	Cas9-ER	150	10000	23	1000	0.0153333
20210611	LSY4999-3A	sae2 pol32	1	gRNA2-17bp	WT	Cas9-ER	43	10000	28	100	0.00651163
20210611	LSY4999-3A	sae2 pol32	2	gRNA2-17bp	WT	Cas9-ER	46	10000	22	100	0.00478261
20210611	LSY4999-3A	sae2 pol32	3	gRNA2-17bp	WT	Cas9-ER	28	10000	8	100	0.00285714
20210611	LSY4999-3A	sae2 pol32	4	gRNA2-17bp	WT	Cas9-ER	31	10000	21	100	0.00677419
20210611	LSY4999-3A	sae2 pol32	5	gRNA2-17bp	WT	Cas9-ER	51	10000	35	100	0.00686274
20210611	LSY4999-3A	sae2 pol32	6	gRNA2-17bp	WT	Cas9-ER	30	10000	21	100	0.007
20210611	LSY5000-6D	sae2 rad51	1	gRNA2-17bp	WT	Cas9-ER	54	10000	50	100	0.00925926
20210611	LSY5000-6D	sae2 rad51	2	gRNA2-17bp	WT	Cas9-ER	54	10000	29	100	0.00537037
20210611	LSY5000-6D	sae2 rad51	3	gRNA2-17bp	WT	Cas9-ER	71	10000	31	100	0.0043662
20210611	LSY5000-6D	sae2 rad51	4	gRNA2-17bp	WT	Cas9-ER	66	10000	37	100	0.00560606
20210611	LSY5000-6D	sae2 rad51	5	gRNA2-17bp	WT	Cas9-ER	47	10000	3	100	0.000638298
20210611	LSY5000-6D	sae2 rad51	6	gRNA2-17bp	WT	Cas9-ER	67	10000	6	100	0.000895522
20210618	LSY4751-11C	sae2	1	gRNA2-17bp	WT	Cas9-ER	152	10000	139	1000	0.0914474
20210618	LSY4751-11C	sae2	2	gRNA2-17bp	WT	Cas9-ER	92	10000	64	1000	0.0695652
20210618	LSY4751-11C	sae2	3	gRNA2-17bp	WT	Cas9-ER	151	10000	116	1000	0.0768212
20210618	LSY4751-11C	sae2	4	gRNA2-17bp	WT	Cas9-ER	97	10000	68	1000	0.0701031
20210618	LSY4751-11C	sae2	5	gRNA2-17bp	WT	Cas9-ER	161	10000	36	1000	0.0223602
20210618	LSY4751-11C	sae2	6	gRNA2-17bp	WT	Cas9-ER	148	10000	53	1000	0.0358108
20210618	LSY4999-3A	sae2 pol32	1	gRNA2-17bp	WT	Cas9-ER	58	10000	46	100	0.00793103
20210618	LSY4999-3A	sae2 pol32	2	gRNA2-17bp	WT	Cas9-ER	50	10000	18	100	0.0036
20210618	LSY4999-3A	sae2 pol32	3	gRNA2-17bp	WT	Cas9-ER	39	10000	20	100	0.00512821
20210618	LSY4999-3A	sae2 pol32	4	gRNA2-17bp	WT	Cas9-ER	60	10000	23	100	0.00383333
20210618	LSY4999-3A	sae2 pol32	5	gRNA2-17bp	WT	Cas9-ER	61	10000	9	100	0.00147541
20210618	LSY4999-3A	sae2 pol32	6	gRNA2-17bp	WT	Cas9-ER	60	10000	1	100	0.000166667
20210618	LSY5000-6D	sae2 rad51	1	gRNA2-17bp	WT	Cas9-ER	80	10000	20	100	0.0025
20210618	LSY5000-6D	sae2 rad51	2	gRNA2-17bp	WT	Cas9-ER	73	10000	22	100	0.0030137
20210618	LSY5000-6D	sae2 rad51	3	gRNA2-17bp	WT	Cas9-ER	127	10000	11	100	0.000866142
20210618	LSY5000-6D	sae2 rad51	4	gRNA2-17bp	WT	Cas9-ER	77	10000	9	100	0.00116883
20210709	LSY4999-3A	sae2 pol32	1	gRNA2-17bp	WT	Cas9-ER	60	10000	17	10	0.000283333
20210709	LSY4999-3A	sae2 pol32	2	gRNA2-17bp	WT	Cas9-ER	55	10000	37.5	10	0.000681818
20210709	LSY4999-3A	sae2 pol32	3	gRNA2-17bp	WT	Cas9-ER	69	10000	8	10	0.000115942
20210810	LSY4999-3A	sae2 pol32	1	gRNA2-17bp	WT	Cas9-ER	33	10000	30	10	0.000909091
20210810	LSY4999-3A	sae2 pol32	2	gRNA2-17bp	WT	Cas9-ER	109	10000	53	10	0.000486239
20210810	LSY4999-3A	sae2 pol32	3	gRNA2-17bp	WT	Cas9-ER	52	10000	64	10	0.00123077
20210824	LSY4751-11C	sae2	1	gRNA2-17bp	WT	Cas9-ER	102	10000	54.5	1000	0.0534314
20210824	LSY4751-11C	sae2	2	gRNA2-17bp	WT	Cas9-ER	81.5	10000	35.5	1000	0.0435583
20210824	LSY4751-11C	sae2	3	gRNA2-17bp	WT	Cas9-ER	93.5	10000	3.5	1000	0.00374332
20210824	LSY5000-6D	sae2 rad51	1	gRNA2-17bp	WT	Cas9-ER	36.5	10000	32	100	0.00876712
20210824	LSY5000-6D	sae2 rad51	2	gRNA2-17bp	WT	Cas9-ER	58	10000	15.5	100	0.00267241
20211001	LSY4751-11C	sae2	1	gRNA2-17bp	WT	Cas9-ER	140.5	10000	91.5	1000	0.0651246
20211001	LSY4751-11C	sae2	2	gRNA2-17bp	WT	Cas9-ER	131.5	10000	44.5	1000	0.0338403
20211001	LSY4751-11C	sae2	3	gRNA2-17bp	WT	Cas9-ER	73.5	10000	1.5	1000	0.00204082
20211001	LSY5000-6D	sae2 rad51	1	gRNA2-17bp	WT	Cas9-ER	78	10000	62.5	100	0.00801282
20211001	LSY5000-6D	sae2 rad51	2	gRNA2-17bp	WT	Cas9-ER	62.5	10000	26.5	100	0.00424
20211001	LSY5000-6D	sae2 rad51	3	gRNA2-17bp	WT	Cas9-ER	12	10000	2.5	100	0.00208333
20211023	LSY4751-11C	sae2	1	gRNA2-17bp	WT	Cas9-ER	54	10000	92.5	1000	0.171296
20211023	LSY4751-11C	sae2	2	gRNA2-17bp	WT	Cas9-ER	117	10000	148.5	1000	0.126923
20211023	LSY4751-11C	sae2	3	gRNA2-17bp	WT	Cas9-ER	93	10000	65	1000	0.0698925
20211023	LSY5000-6D	sae2 rad51	1	gRNA2-17bp	WT	Cas9-ER	42	10000	110	100	0.0261905
20211023	LSY5000-6D	sae2 rad51	2	gRNA2-17bp	WT	Cas9-ER	45.5	10000	72.5	100	0.0159341
20211023	LSY5000-6D	sae2 rad51	3	gRNA2-17bp	WT	Cas9-ER	43	10000	9.5	100	0.0022093
20211029	LSY4751-11C	sae2	1	gRNA2-17bp	WT	Cas9-ER	100	10000	7	1000	0.007
20211029	LSY4751-11C	sae2	2	gRNA2-17bp	WT	Cas9-ER	126.5	10000	13.5	1000	0.0106719
20211029	LSY5000-6D	sae2 rad51	1	gRNA2-17bp	WT	Cas9-ER	81.5	10000	61.5	100	0.00754601
20211029	LSY5000-6D	sae2 rad51	2	gRNA2-17bp	WT	Cas9-ER	56.5	10000	3.5	100	0.000619469
20211029	LSY5000-6D	sae2 rad51	3	gRNA2-17bp	WT	Cas9-ER	82.5	10000	1.5	100	0.000181818
20211104	LSY4751-11C	sae2	1	gRNA2-17bp	WT	Cas9-ER	86.5	10000	96	1000	0.110983
20211104	LSY4751-11C	sae2	2	gRNA2-17bp	WT	Cas9-ER	79.5	10000	56.5	1000	0.0710692
20211104	LSY5000-6D	sae2 rad51	1	gRNA2-17bp	WT	Cas9-ER	26	10000	43.5	100	0.0167308
20211104	LSY5000-6D	sae2 rad51	2	gRNA2-17bp	WT	Cas9-ER	36.5	10000	24	100	0.00657534
20211104	LSY5000-6D	sae2 rad51	3	gRNA2-17bp	WT	Cas9-ER	37.5	10000	10.5	100	0.0028
20211112	LSY5000-6D	sae2 rad51	1	gRNA2-17bp	WT	Cas9-ER	26	10000	17.5	100	0.00673077
20211112	LSY5000-6D	sae2 rad51	2	gRNA2-17bp	WT	Cas9-ER	65.5	10000	3.5	100	0.000534351
20211112	LSY5000-6D	sae2 rad51	3	gRNA2-17bp	WT	Cas9-ER	49	10000	0.5	100	0.000102041

## Sheet: Figure 5b
Date	Colony	Genotype	Strain	gRNA	IR	Cas9	CopyNumber
20200901	1	sae2	LSY4751-11C	gRNA2-17bp	WT	Cas9-ER	1.285
20200901	2	sae2	LSY4751-11C	gRNA2-17bp	WT	Cas9-ER	2.35436
20200901	3	sae2	LSY4751-11C	gRNA2-17bp	WT	Cas9-ER	1.95074
20200901	4	sae2	LSY4751-11C	gRNA2-17bp	WT	Cas9-ER	2.31719
20200901	5	sae2	LSY4751-11C	gRNA2-17bp	WT	Cas9-ER	1.97353
20200901	6	sae2	LSY4751-11C	gRNA2-17bp	WT	Cas9-ER	2.05877
20200901	7	sae2	LSY4751-11C	gRNA2-17bp	WT	Cas9-ER	7.64049
20200901	8	sae2	LSY4751-11C	gRNA2-17bp	WT	Cas9-ER	1.98223
20200901	9	sae2	LSY4751-11C	gRNA2-17bp	WT	Cas9-ER	0.879623
20200901	10	sae2	LSY4751-11C	gRNA2-17bp	WT	Cas9-ER	1.00296
20200901	11	sae2	LSY4751-11C	gRNA2-17bp	WT	Cas9-ER	1.96005
20200901	12	sae2	LSY4751-11C	gRNA2-17bp	WT	Cas9-ER	2.09298
20200901	13	sae2	LSY4751-11C	gRNA2-17bp	WT	Cas9-ER	1.87971
20200901	14	sae2	LSY4751-11C	gRNA2-17bp	WT	Cas9-ER	1.94857
20200901	15	sae2	LSY4751-11C	gRNA2-17bp	WT	Cas9-ER	2.13916
20200901	16	sae2	LSY4751-11C	gRNA2-17bp	WT	Cas9-ER	1.76778
20200901	17	sae2	LSY4751-11C	gRNA2-17bp	WT	Cas9-ER	1.94014
20200901	18	sae2	LSY4751-11C	gRNA2-17bp	WT	Cas9-ER	1.82692
20200901	19	sae2	LSY4751-11C	gRNA2-17bp	WT	Cas9-ER	1.9902
20200901	20	sae2	LSY4751-11C	gRNA2-17bp	WT	Cas9-ER	2.30615
20200901	21	sae2	LSY4751-11C	gRNA2-17bp	WT	Cas9-ER	1.73739
20200901	1	sae2	LSY4751-11C	gRNA2-17bp	WT	Cas9-ER	2.10455
20200901	2	sae2	LSY4751-11C	gRNA2-17bp	WT	Cas9-ER	2.17729
20200901	3	sae2	LSY4751-11C	gRNA2-17bp	WT	Cas9-ER	1.17739
20200901	4	sae2	LSY4751-11C	gRNA2-17bp	WT	Cas9-ER	1.86583
20200901	5	sae2	LSY4751-11C	gRNA2-17bp	WT	Cas9-ER	1.79061
20200901	6	sae2	LSY4751-11C	gRNA2-17bp	WT	Cas9-ER	1.8918
20200901	7	sae2	LSY4751-11C	gRNA2-17bp	WT	Cas9-ER	2.15104
20200901	8	sae2	LSY4751-11C	gRNA2-17bp	WT	Cas9-ER	1.09469
20200901	9	sae2	LSY4751-11C	gRNA2-17bp	WT	Cas9-ER	1.96806
20200901	10	sae2	LSY4751-11C	gRNA2-17bp	WT	Cas9-ER	1.99633
20200901	11	sae2	LSY4751-11C	gRNA2-17bp	WT	Cas9-ER	1.97729
20200901	12	sae2	LSY4751-11C	gRNA2-17bp	WT	Cas9-ER	2.0229
20210615	1	sae2 pol32	LSY4999-3A	gRNA2-17bp	WT	Cas9-ER	0.975062
20210615	2	sae2 pol32	LSY4999-3A	gRNA2-17bp	WT	Cas9-ER	0.831457
20210615	3	sae2 pol32	LSY4999-3A	gRNA2-17bp	WT	Cas9-ER	2.13403
20210615	4	sae2 pol32	LSY4999-3A	gRNA2-17bp	WT	Cas9-ER	1.01342
20210615	5	sae2 pol32	LSY4999-3A	gRNA2-17bp	WT	Cas9-ER	0.912622
20210615	6	sae2 pol32	LSY4999-3A	gRNA2-17bp	WT	Cas9-ER	1.00712
20210615	7	sae2 pol32	LSY4999-3A	gRNA2-17bp	WT	Cas9-ER	0.901624
20210615	8	sae2 pol32	LSY4999-3A	gRNA2-17bp	WT	Cas9-ER	0.98464
20210615	9	sae2 pol32	LSY4999-3A	gRNA2-17bp	WT	Cas9-ER	0.970284
20210615	10	sae2 pol32	LSY4999-3A	gRNA2-17bp	WT	Cas9-ER	1.13983
20210615	11	sae2 pol32	LSY4999-3A	gRNA2-17bp	WT	Cas9-ER	1.05139
20210615	12	sae2 pol32	LSY4999-3A	gRNA2-17bp	WT	Cas9-ER	1.13306
20210615	13	sae2 pol32	LSY4999-3A	gRNA2-17bp	WT	Cas9-ER	1.09378
20210615	14	sae2 pol32	LSY4999-3A	gRNA2-17bp	WT	Cas9-ER	1.06013
20210615	15	sae2 pol32	LSY4999-3A	gRNA2-17bp	WT	Cas9-ER	1.18496
20210615	16	sae2 pol32	LSY4999-3A	gRNA2-17bp	WT	Cas9-ER	0.982008
20210615	17	sae2 pol32	LSY4999-3A	gRNA2-17bp	WT	Cas9-ER	1.04518
20210615	18	sae2 pol32	LSY4999-3A	gRNA2-17bp	WT	Cas9-ER	0.982316
20210615	19	sae2 pol32	LSY4999-3A	gRNA2-17bp	WT	Cas9-ER	1.05369
20210615	20	sae2 pol32	LSY4999-3A	gRNA2-17bp	WT	Cas9-ER	1.06881
20210615	21	sae2 pol32	LSY4999-3A	gRNA2-17bp	WT	Cas9-ER	1.15492
20210615	22	sae2 pol32	LSY4999-3A	gRNA2-17bp	WT	Cas9-ER	1.11787
20210615	23	sae2 pol32	LSY4999-3A	gRNA2-17bp	WT	Cas9-ER	1.12017
20210615	24	sae2 pol32	LSY4999-3A	gRNA2-17bp	WT	Cas9-ER	1.08467
20210615	25	sae2 pol32	LSY4999-3A	gRNA2-17bp	WT	Cas9-ER	1.47443
20210615	26	sae2 pol32	LSY4999-3A	gRNA2-17bp	WT	Cas9-ER	1.19651
20210615	27	sae2 pol32	LSY4999-3A	gRNA2-17bp	WT	Cas9-ER	1.13032
20210615	28	sae2 pol32	LSY4999-3A	gRNA2-17bp	WT	Cas9-ER	1.08307
20210615	29	sae2 pol32	LSY4999-3A	gRNA2-17bp	WT	Cas9-ER	1.11184
20210615	30	sae2 pol32	LSY4999-3A	gRNA2-17bp	WT	Cas9-ER	1.22303
20210615	1	sae2 rad51	LSY5000-6D	gRNA2-17bp	WT	Cas9-ER	NA
20210615	2	sae2 rad51	LSY5000-6D	gRNA2-17bp	WT	Cas9-ER	NA
20210615	3	sae2 rad51	LSY5000-6D	gRNA2-17bp	WT	Cas9-ER	NA
20210615	4	sae2 rad51	LSY5000-6D	gRNA2-17bp	WT	Cas9-ER	NA
20210615	5	sae2 rad51	LSY5000-6D	gRNA2-17bp	WT	Cas9-ER	NA
20210615	6	sae2 rad51	LSY5000-6D	gRNA2-17bp	WT	Cas9-ER	NA
20210615	7	sae2 rad51	LSY5000-6D	gRNA2-17bp	WT	Cas9-ER	NA
20210615	8	sae2 rad51	LSY5000-6D	gRNA2-17bp	WT	Cas9-ER	NA
20210615	9	sae2 rad51	LSY5000-6D	gRNA2-17bp	WT	Cas9-ER	NA
20210615	10	sae2 rad51	LSY5000-6D	gRNA2-17bp	WT	Cas9-ER	NA
20210615	11	sae2 rad51	LSY5000-6D	gRNA2-17bp	WT	Cas9-ER	NA
20210615	12	sae2 rad51	LSY5000-6D	gRNA2-17bp	WT	Cas9-ER	NA
20210615	13	sae2 rad51	LSY5000-6D	gRNA2-17bp	WT	Cas9-ER	NA
20210615	14	sae2 rad51	LSY5000-6D	gRNA2-17bp	WT	Cas9-ER	NA
20210615	15	sae2 rad51	LSY5000-6D	gRNA2-17bp	WT	Cas9-ER	NA
20210615	16	sae2 rad51	LSY5000-6D	gRNA2-17bp	WT	Cas9-ER	NA
20210615	17	sae2 rad51	LSY5000-6D	gRNA2-17bp	WT	Cas9-ER	NA
20210615	18	sae2 rad51	LSY5000-6D	gRNA2-17bp	WT	Cas9-ER	NA
20210615	19	sae2 rad51	LSY5000-6D	gRNA2-17bp	WT	Cas9-ER	NA
20210615	20	sae2 rad51	LSY5000-6D	gRNA2-17bp	WT	Cas9-ER	NA
20210615	21	sae2 rad51	LSY5000-6D	gRNA2-17bp	WT	Cas9-ER	NA
20210615	22	sae2 rad51	LSY5000-6D	gRNA2-17bp	WT	Cas9-ER	NA
20210615	23	sae2 rad51	LSY5000-6D	gRNA2-17bp	WT	Cas9-ER	NA
20210615	24	sae2 rad51	LSY5000-6D	gRNA2-17bp	WT	Cas9-ER	NA
20210615	25	sae2 rad51	LSY5000-6D	gRNA2-17bp	WT	Cas9-ER	NA
20210615	26	sae2 rad51	LSY5000-6D	gRNA2-17bp	WT	Cas9-ER	NA
20210615	27	sae2 rad51	LSY5000-6D	gRNA2-17bp	WT	Cas9-ER	NA
20210615	28	sae2 rad51	LSY5000-6D	gRNA2-17bp	WT	Cas9-ER	NA
20210615	29	sae2 rad51	LSY5000-6D	gRNA2-17bp	WT	Cas9-ER	NA
20210615	30	sae2 rad51	LSY5000-6D	gRNA2-17bp	WT	Cas9-ER	NA
20210620	1	sae2	LSY4751-11C	gRNA2-17bp	WT	Cas9-ER	1.7373
20210620	2	sae2	LSY4751-11C	gRNA2-17bp	WT	Cas9-ER	2.38623
20210620	3	sae2	LSY4751-11C	gRNA2-17bp	WT	Cas9-ER	2.33948
20210620	4	sae2	LSY4751-11C	gRNA2-17bp	WT	Cas9-ER	2.03275
20210620	5	sae2	LSY4751-11C	gRNA2-17bp	WT	Cas9-ER	2.08578
20210620	6	sae2	LSY4751-11C	gRNA2-17bp	WT	Cas9-ER	1.94266
20210620	7	sae2	LSY4751-11C	gRNA2-17bp	WT	Cas9-ER	1.71824
20210620	8	sae2	LSY4751-11C	gRNA2-17bp	WT	Cas9-ER	1.82297
20210620	9	sae2	LSY4751-11C	gRNA2-17bp	WT	Cas9-ER	2.0108
20210620	10	sae2	LSY4751-11C	gRNA2-17bp	WT	Cas9-ER	1.72802
20210620	11	sae2	LSY4751-11C	gRNA2-17bp	WT	Cas9-ER	2.10744
20210620	12	sae2	LSY4751-11C	gRNA2-17bp	WT	Cas9-ER	2.00337
20210620	13	sae2	LSY4751-11C	gRNA2-17bp	WT	Cas9-ER	2.20171
20210620	14	sae2	LSY4751-11C	gRNA2-17bp	WT	Cas9-ER	2.03289
20210620	15	sae2	LSY4751-11C	gRNA2-17bp	WT	Cas9-ER	2.53342
20210620	16	sae2	LSY4751-11C	gRNA2-17bp	WT	Cas9-ER	2.02182
20210620	17	sae2	LSY4751-11C	gRNA2-17bp	WT	Cas9-ER	1.97155
20210620	18	sae2	LSY4751-11C	gRNA2-17bp	WT	Cas9-ER	2.05682
20210620	19	sae2	LSY4751-11C	gRNA2-17bp	WT	Cas9-ER	1.99348
20210620	20	sae2	LSY4751-11C	gRNA2-17bp	WT	Cas9-ER	2.67251
20210620	21	sae2	LSY4751-11C	gRNA2-17bp	WT	Cas9-ER	1.93096
20210620	22	sae2	LSY4751-11C	gRNA2-17bp	WT	Cas9-ER	2.37075
20210620	23	sae2	LSY4751-11C	gRNA2-17bp	WT	Cas9-ER	2.25278
20210620	24	sae2	LSY4751-11C	gRNA2-17bp	WT	Cas9-ER	1.75855
20210620	25	sae2	LSY4751-11C	gRNA2-17bp	WT	Cas9-ER	2.20409
20210620	26	sae2	LSY4751-11C	gRNA2-17bp	WT	Cas9-ER	2.21776
20210620	27	sae2	LSY4751-11C	gRNA2-17bp	WT	Cas9-ER	2.1627
20210620	28	sae2	LSY4751-11C	gRNA2-17bp	WT	Cas9-ER	2.20687
20210620	29	sae2	LSY4751-11C	gRNA2-17bp	WT	Cas9-ER	2.12699
20210620	30	sae2	LSY4751-11C	gRNA2-17bp	WT	Cas9-ER	1.16845
20210625	1	sae2 pol32	LSY4999-3A	gRNA2-17bp	WT	Cas9-ER	0.779855
20210625	2	sae2 pol32	LSY4999-3A	gRNA2-17bp	WT	Cas9-ER	0.984563
20210625	3	sae2 pol32	LSY4999-3A	gRNA2-17bp	WT	Cas9-ER	0.922812
20210625	4	sae2 pol32	LSY4999-3A	gRNA2-17bp	WT	Cas9-ER	0.856753
20210625	5	sae2 pol32	LSY4999-3A	gRNA2-17bp	WT	Cas9-ER	0.834848
20210625	6	sae2 pol32	LSY4999-3A	gRNA2-17bp	WT	Cas9-ER	0.867721
20210625	7	sae2 pol32	LSY4999-3A	gRNA2-17bp	WT	Cas9-ER	0.805421
20210625	8	sae2 pol32	LSY4999-3A	gRNA2-17bp	WT	Cas9-ER	0.843313
20210625	9	sae2 pol32	LSY4999-3A	gRNA2-17bp	WT	Cas9-ER	0.771778
20210625	10	sae2 pol32	LSY4999-3A	gRNA2-17bp	WT	Cas9-ER	0.885553
20210625	11	sae2 pol32	LSY4999-3A	gRNA2-17bp	WT	Cas9-ER	0.905322
20210625	12	sae2 pol32	LSY4999-3A	gRNA2-17bp	WT	Cas9-ER	0.93726
20210625	13	sae2 pol32	LSY4999-3A	gRNA2-17bp	WT	Cas9-ER	0.929169
20210625	14	sae2 pol32	LSY4999-3A	gRNA2-17bp	WT	Cas9-ER	0.983062
20210625	15	sae2 pol32	LSY4999-3A	gRNA2-17bp	WT	Cas9-ER	0.923363
20210625	16	sae2 pol32	LSY4999-3A	gRNA2-17bp	WT	Cas9-ER	0.913785
20210625	17	sae2 pol32	LSY4999-3A	gRNA2-17bp	WT	Cas9-ER	0.940821
20210625	18	sae2 pol32	LSY4999-3A	gRNA2-17bp	WT	Cas9-ER	0.878175
20210625	19	sae2 pol32	LSY4999-3A	gRNA2-17bp	WT	Cas9-ER	0.892983
20210625	20	sae2 pol32	LSY4999-3A	gRNA2-17bp	WT	Cas9-ER	1.02143
20210625	21	sae2 pol32	LSY4999-3A	gRNA2-17bp	WT	Cas9-ER	0.942685
20210625	22	sae2 pol32	LSY4999-3A	gRNA2-17bp	WT	Cas9-ER	0.964728
20210625	23	sae2 pol32	LSY4999-3A	gRNA2-17bp	WT	Cas9-ER	0.909232
20210625	24	sae2 pol32	LSY4999-3A	gRNA2-17bp	WT	Cas9-ER	1.06266
20210625	25	sae2 pol32	LSY4999-3A	gRNA2-17bp	WT	Cas9-ER	0.993872
20210625	26	sae2 pol32	LSY4999-3A	gRNA2-17bp	WT	Cas9-ER	1.01807
20210625	27	sae2 pol32	LSY4999-3A	gRNA2-17bp	WT	Cas9-ER	0.913365
20210625	28	sae2 pol32	LSY4999-3A	gRNA2-17bp	WT	Cas9-ER	0.816069
20210625	29	sae2 pol32	LSY4999-3A	gRNA2-17bp	WT	Cas9-ER	0.982289
20210625	30	sae2 pol32	LSY4999-3A	gRNA2-17bp	WT	Cas9-ER	1.0858
20210625	-	sae2 rad51	LSY5000-6D	gRNA2-17bp	WT	Cas9-ER	1.02014
20210625	-	sae2 rad51	LSY5000-6D	gRNA2-17bp	WT	Cas9-ER	0.980262
20210618	1	sae2 rad51	LSY5000-6D	gRNA2-17bp	WT	Cas9-ER	2.16609
20210618	2	sae2 rad51	LSY5000-6D	gRNA2-17bp	WT	Cas9-ER	2.47349
20210618	3	sae2 rad51	LSY5000-6D	gRNA2-17bp	WT	Cas9-ER	2.66667
20210618	4	sae2 rad51	LSY5000-6D	gRNA2-17bp	WT	Cas9-ER	1.65945
20210618	5	sae2 rad51	LSY5000-6D	gRNA2-17bp	WT	Cas9-ER	2.69836
20210618	6	sae2 rad51	LSY5000-6D	gRNA2-17bp	WT	Cas9-ER	2.71471
20210618	7	sae2 rad51	LSY5000-6D	gRNA2-17bp	WT	Cas9-ER	2.22943
20210618	8	sae2 rad51	LSY5000-6D	gRNA2-17bp	WT	Cas9-ER	2.82741
20210618	9	sae2 rad51	LSY5000-6D	gRNA2-17bp	WT	Cas9-ER	2.60934
20210618	10	sae2 rad51	LSY5000-6D	gRNA2-17bp	WT	Cas9-ER	2.70636
20210618	11	sae2 rad51	LSY5000-6D	gRNA2-17bp	WT	Cas9-ER	2.12154
20210618	12	sae2 rad51	LSY5000-6D	gRNA2-17bp	WT	Cas9-ER	3.15572
20210618	13	sae2 rad51	LSY5000-6D	gRNA2-17bp	WT	Cas9-ER	2.52308
20210618	14	sae2 rad51	LSY5000-6D	gRNA2-17bp	WT	Cas9-ER	1.64364
20210618	15	sae2 rad51	LSY5000-6D	gRNA2-17bp	WT	Cas9-ER	2.99536
20210618	16	sae2 rad51	LSY5000-6D	gRNA2-17bp	WT	Cas9-ER	1.32794
20210618	17	sae2 rad51	LSY5000-6D	gRNA2-17bp	WT	Cas9-ER	2.57715
20210618	18	sae2 rad51	LSY5000-6D	gRNA2-17bp	WT	Cas9-ER	2.07887
20210618	19	sae2 rad51	LSY5000-6D	gRNA2-17bp	WT	Cas9-ER	2.11856
20210618	20	sae2 rad51	LSY5000-6D	gRNA2-17bp	WT	Cas9-ER	1.18143
20210618	21	sae2 rad51	LSY5000-6D	gRNA2-17bp	WT	Cas9-ER	3.15338
20210618	22	sae2 rad51	LSY5000-6D	gRNA2-17bp	WT	Cas9-ER	2.56369
20210618	23	sae2 rad51	LSY5000-6D	gRNA2-17bp	WT	Cas9-ER	1.55327
20210618	24	sae2 rad51	LSY5000-6D	gRNA2-17bp	WT	Cas9-ER	3.1923
20210618	25	sae2 rad51	LSY5000-6D	gRNA2-17bp	WT	Cas9-ER	2.80852
20210618	26	sae2 rad51	LSY5000-6D	gRNA2-17bp	WT	Cas9-ER	2.5389
20210618	27	sae2 rad51	LSY5000-6D	gRNA2-17bp	WT	Cas9-ER	3.40919
20210618	28	sae2 rad51	LSY5000-6D	gRNA2-17bp	WT	Cas9-ER	2.29209
20210618	29	sae2 rad51	LSY5000-6D	gRNA2-17bp	WT	Cas9-ER	2.57457
20210618	30	sae2 rad51	LSY5000-6D	gRNA2-17bp	WT	Cas9-ER	2.57854
20211014	1	sae2	LSY4751-11C	gRNA2-17bp	WT	Cas9-ER	1.8439
20211014	2	sae2	LSY4751-11C	gRNA2-17bp	WT	Cas9-ER	1.91201
20211014	3	sae2	LSY4751-11C	gRNA2-17bp	WT	Cas9-ER	2.14118
20211014	4	sae2	LSY4751-11C	gRNA2-17bp	WT	Cas9-ER	1.718
20211014	5	sae2	LSY4751-11C	gRNA2-17bp	WT	Cas9-ER	2.04198
20211014	6	sae2	LSY4751-11C	gRNA2-17bp	WT	Cas9-ER	1.99003
20211014	7	sae2	LSY4751-11C	gRNA2-17bp	WT	Cas9-ER	1.81467
20211014	8	sae2	LSY4751-11C	gRNA2-17bp	WT	Cas9-ER	1.86443
20211014	9	sae2	LSY4751-11C	gRNA2-17bp	WT	Cas9-ER	0.861846
20211014	10	sae2	LSY4751-11C	gRNA2-17bp	WT	Cas9-ER	1.75559
20211014	11	sae2	LSY4751-11C	gRNA2-17bp	WT	Cas9-ER	1.66583
20211014	12	sae2	LSY4751-11C	gRNA2-17bp	WT	Cas9-ER	1.95119
20211014	c	sae2	LSY4751-11C	gRNA2-17bp	WT	Cas9-ER	1
20211203	1	sae2 pol32	LSY4999-3A	gRNA2-17bp	WT	Cas9-ER	1.22945
20211203	2	sae2 pol32	LSY4999-3A	gRNA2-17bp	WT	Cas9-ER	1.16837
20211203	3	sae2 pol32	LSY4999-3A	gRNA2-17bp	WT	Cas9-ER	1.20315
20211203	4	sae2 pol32	LSY4999-3A	gRNA2-17bp	WT	Cas9-ER	2.06889
20211203	5	sae2 pol32	LSY4999-3A	gRNA2-17bp	WT	Cas9-ER	1.33775
20211203	6	sae2 pol32	LSY4999-3A	gRNA2-17bp	WT	Cas9-ER	1.23559
20211203	7	sae2 pol32	LSY4999-3A	gRNA2-17bp	WT	Cas9-ER	1.13407
20211203	8	sae2 pol32	LSY4999-3A	gRNA2-17bp	WT	Cas9-ER	2.36274
20211203	9	sae2 pol32	LSY4999-3A	gRNA2-17bp	WT	Cas9-ER	2.24589
20211203	10	sae2 pol32	LSY4999-3A	gRNA2-17bp	WT	Cas9-ER	1.10241
20211203	11	sae2 pol32	LSY4999-3A	gRNA2-17bp	WT	Cas9-ER	1.62996
20211203	12	sae2 pol32	LSY4999-3A	gRNA2-17bp	WT	Cas9-ER	1.13025
20211203	13	sae2 pol32	LSY4999-3A	gRNA2-17bp	WT	Cas9-ER	1.27785
20211203	14	sae2 pol32	LSY4999-3A	gRNA2-17bp	WT	Cas9-ER	2.41261
20211203	15	sae2 pol32	LSY4999-3A	gRNA2-17bp	WT	Cas9-ER	1.08534
20211203	16	sae2 pol32	LSY4999-3A	gRNA2-17bp	WT	Cas9-ER	1.99533
20211203	17	sae2 pol32	LSY4999-3A	gRNA2-17bp	WT	Cas9-ER	1.49483
20211203	18	sae2 pol32	LSY4999-3A	gRNA2-17bp	WT	Cas9-ER	2.2101
20211203	19	sae2 pol32	LSY4999-3A	gRNA2-17bp	WT	Cas9-ER	1.40934
20211203	20	sae2 pol32	LSY4999-3A	gRNA2-17bp	WT	Cas9-ER	1.24619
20211203	21	sae2 pol32	LSY4999-3A	gRNA2-17bp	WT	Cas9-ER	1.50066
20211203	22	sae2 pol32	LSY4999-3A	gRNA2-17bp	WT	Cas9-ER	2.74537
20211203	23	sae2 pol32	LSY4999-3A	gRNA2-17bp	WT	Cas9-ER	1.36757
20211203	24	sae2 pol32	LSY4999-3A	gRNA2-17bp	WT	Cas9-ER	2.9395
20211203	25	sae2 pol32	LSY4999-3A	gRNA2-17bp	WT	Cas9-ER	3.00001
20211203	26	sae2 pol32	LSY4999-3A	gRNA2-17bp	WT	Cas9-ER	1.28452
20211203	27	sae2 pol32	LSY4999-3A	gRNA2-17bp	WT	Cas9-ER	1.30979
20211203	28	sae2 pol32	LSY4999-3A	gRNA2-17bp	WT	Cas9-ER	1.30147
20211203	29	sae2 pol32	LSY4999-3A	gRNA2-17bp	WT	Cas9-ER	1.31121
20211203	30	sae2 pol32	LSY4999-3A	gRNA2-17bp	WT	Cas9-ER	1.11461
20211111	1	sae2 rad51	LSY5000-6D	gRNA2-17bp	WT	Cas9-ER	1.35547
20211111	2	sae2 rad51	LSY5000-6D	gRNA2-17bp	WT	Cas9-ER	2.62264
20211111	3	sae2 rad51	LSY5000-6D	gRNA2-17bp	WT	Cas9-ER	2.66804
20211111	4	sae2 rad51	LSY5000-6D	gRNA2-17bp	WT	Cas9-ER	2.82156
20211111	5	sae2 rad51	LSY5000-6D	gRNA2-17bp	WT	Cas9-ER	3.09482
20211111	6	sae2 rad51	LSY5000-6D	gRNA2-17bp	WT	Cas9-ER	2.00268
20211111	7	sae2 rad51	LSY5000-6D	gRNA2-17bp	WT	Cas9-ER	1.46057
20211111	8	sae2 rad51	LSY5000-6D	gRNA2-17bp	WT	Cas9-ER	2.88061
20211111	9	sae2 rad51	LSY5000-6D	gRNA2-17bp	WT	Cas9-ER	2.60497
20211111	10	sae2 rad51	LSY5000-6D	gRNA2-17bp	WT	Cas9-ER	2.44422
20211111	11	sae2 rad51	LSY5000-6D	gRNA2-17bp	WT	Cas9-ER	2.1818
20211111	12	sae2 rad51	LSY5000-6D	gRNA2-17bp	WT	Cas9-ER	2.75923
20211111	13	sae2 rad51	LSY5000-6D	gRNA2-17bp	WT	Cas9-ER	1.32557
20211111	14	sae2 rad51	LSY5000-6D	gRNA2-17bp	WT	Cas9-ER	3.0545
20211111	15	sae2 rad51	LSY5000-6D	gRNA2-17bp	WT	Cas9-ER	2.45304
20211111	16	sae2 rad51	LSY5000-6D	gRNA2-17bp	WT	Cas9-ER	2.72623
20211111	17	sae2 rad51	LSY5000-6D	gRNA2-17bp	WT	Cas9-ER	1.39757
20211111	18	sae2 rad51	LSY5000-6D	gRNA2-17bp	WT	Cas9-ER	1.93944
20211111	19	sae2 rad51	LSY5000-6D	gRNA2-17bp	WT	Cas9-ER	1.25977
20211111	20	sae2 rad51	LSY5000-6D	gRNA2-17bp	WT	Cas9-ER	2.66749
20211111	21	sae2 rad51	LSY5000-6D	gRNA2-17bp	WT	Cas9-ER	3.00841
20211111	22	sae2 rad51	LSY5000-6D	gRNA2-17bp	WT	Cas9-ER	1.8992
20211111	23	sae2 rad51	LSY5000-6D	gRNA2-17bp	WT	Cas9-ER	2.68073
20211111	24	sae2 rad51	LSY5000-6D	gRNA2-17bp	WT	Cas9-ER	2.45879
20211111	25	sae2 rad51	LSY5000-6D	gRNA2-17bp	WT	Cas9-ER	1.24652
20211111	26	sae2 rad51	LSY5000-6D	gRNA2-17bp	WT	Cas9-ER	2.53297
20211111	27	sae2 rad51	LSY5000-6D	gRNA2-17bp	WT	Cas9-ER	1.11634
20211111	28	sae2 rad51	LSY5000-6D	gRNA2-17bp	WT	Cas9-ER	2.62976
20211111	29	sae2 rad51	LSY5000-6D	gRNA2-17bp	WT	Cas9-ER	2.40798
20211111	30	sae2 rad51	LSY5000-6D	gRNA2-17bp	WT	Cas9-ER	1.0443
20220913	1	sae2	LSY4751-11C	gRNA2-17bp	WT	Cas9-ER	1.57598
20220913	2	sae2	LSY4751-11C	gRNA2-17bp	WT	Cas9-ER	2.04157
20220913	3	sae2	LSY4751-11C	gRNA2-17bp	WT	Cas9-ER	1.83897
20220913	4	sae2	LSY4751-11C	gRNA2-17bp	WT	Cas9-ER	1.9886
20220913	5	sae2	LSY4751-11C	gRNA2-17bp	WT	Cas9-ER	2.03936
20220913	6	sae2	LSY4751-11C	gRNA2-17bp	WT	Cas9-ER	2.13653
20220913	7	sae2	LSY4751-11C	gRNA2-17bp	WT	Cas9-ER	2.59527
20220913	8	sae2	LSY4751-11C	gRNA2-17bp	WT	Cas9-ER	2.02581
20220913	9	sae2	LSY4751-11C	gRNA2-17bp	WT	Cas9-ER	1.94909
20220913	10	sae2	LSY4751-11C	gRNA2-17bp	WT	Cas9-ER	1.86857
20220913	11	sae2	LSY4751-11C	gRNA2-17bp	WT	Cas9-ER	1.83102
20220913	12	sae2	LSY4751-11C	gRNA2-17bp	WT	Cas9-ER	2.22895
20220913	13	sae2	LSY4751-11C	gRNA2-17bp	WT	Cas9-ER	2.10829
20220913	14	sae2	LSY4751-11C	gRNA2-17bp	WT	Cas9-ER	1.9748
20220913	15	sae2	LSY4751-11C	gRNA2-17bp	WT	Cas9-ER	1.84532
20220913	16	sae2	LSY4751-11C	gRNA2-17bp	WT	Cas9-ER	7.48047
20220913	17	sae2	LSY4751-11C	gRNA2-17bp	WT	Cas9-ER	2.2487
20220913	18	sae2	LSY4751-11C	gRNA2-17bp	WT	Cas9-ER	1.91356
20220913	19	sae2	LSY4751-11C	gRNA2-17bp	WT	Cas9-ER	2.46136
20220913	20	sae2	LSY4751-11C	gRNA2-17bp	WT	Cas9-ER	2.03969
20220913	21	sae2	LSY4751-11C	gRNA2-17bp	WT	Cas9-ER	2.11488
20220913	22	sae2	LSY4751-11C	gRNA2-17bp	WT	Cas9-ER	2.15619
20220913	23	sae2	LSY4751-11C	gRNA2-17bp	WT	Cas9-ER	1.97446
20220913	24	sae2	LSY4751-11C	gRNA2-17bp	WT	Cas9-ER	1.78743
20220913	25	sae2	LSY4751-11C	gRNA2-17bp	WT	Cas9-ER	2.05426
20220913	26	sae2	LSY4751-11C	gRNA2-17bp	WT	Cas9-ER	2.91677
20220913	27	sae2	LSY4751-11C	gRNA2-17bp	WT	Cas9-ER	1.8823
20220913	28	sae2	LSY4751-11C	gRNA2-17bp	WT	Cas9-ER	1.89174
20220913	29	sae2	LSY4751-11C	gRNA2-17bp	WT	Cas9-ER	2.03614
20220913	30	sae2	LSY4751-11C	gRNA2-17bp	WT	Cas9-ER	2.58597
20221019	1	sae2	LSY4751-11C	gRNA2-17bp	WT	Cas9-ER	1.95837
20221019	2	sae2	LSY4751-11C	gRNA2-17bp	WT	Cas9-ER	0.996564
20221019	3	sae2	LSY4751-11C	gRNA2-17bp	WT	Cas9-ER	2.33257
20221019	4	sae2	LSY4751-11C	gRNA2-17bp	WT	Cas9-ER	8.2679
20221019	5	sae2	LSY4751-11C	gRNA2-17bp	WT	Cas9-ER	2.15339
20221019	6	sae2	LSY4751-11C	gRNA2-17bp	WT	Cas9-ER	1.74291
20221019	7	sae2	LSY4751-11C	gRNA2-17bp	WT	Cas9-ER	1.81388
20221019	8	sae2	LSY4751-11C	gRNA2-17bp	WT	Cas9-ER	1.47012
20221019	9	sae2	LSY4751-11C	gRNA2-17bp	WT	Cas9-ER	1.90007
20221019	10	sae2	LSY4751-11C	gRNA2-17bp	WT	Cas9-ER	1.52134
20221019	11	sae2	LSY4751-11C	gRNA2-17bp	WT	Cas9-ER	2.89522
20221019	12	sae2	LSY4751-11C	gRNA2-17bp	WT	Cas9-ER	1.94718
20221019	13	sae2	LSY4751-11C	gRNA2-17bp	WT	Cas9-ER	1.9473
20221019	14	sae2	LSY4751-11C	gRNA2-17bp	WT	Cas9-ER	1.78533
20221019	15	sae2	LSY4751-11C	gRNA2-17bp	WT	Cas9-ER	2.408
20221019	16	sae2	LSY4751-11C	gRNA2-17bp	WT	Cas9-ER	2.14701
20221019	17	sae2	LSY4751-11C	gRNA2-17bp	WT	Cas9-ER	1.67973
20221019	18	sae2	LSY4751-11C	gRNA2-17bp	WT	Cas9-ER	1.80315
20221019	19	sae2	LSY4751-11C	gRNA2-17bp	WT	Cas9-ER	2.3317
20221019	20	sae2	LSY4751-11C	gRNA2-17bp	WT	Cas9-ER	2.0088
20221019	21	sae2	LSY4751-11C	gRNA2-17bp	WT	Cas9-ER	2.033
20221019	22	sae2	LSY4751-11C	gRNA2-17bp	WT	Cas9-ER	1.99179
20221019	23	sae2	LSY4751-11C	gRNA2-17bp	WT	Cas9-ER	2.02656
20221019	24	sae2	LSY4751-11C	gRNA2-17bp	WT	Cas9-ER	2.14098
20221019	25	sae2	LSY4751-11C	gRNA2-17bp	WT	Cas9-ER	2.80517
20221019	26	sae2	LSY4751-11C	gRNA2-17bp	WT	Cas9-ER	2.32052
20221019	27	sae2	LSY4751-11C	gRNA2-17bp	WT	Cas9-ER	1.97886
20221019	28	sae2	LSY4751-11C	gRNA2-17bp	WT	Cas9-ER	1.79915
20221019	29	sae2	LSY4751-11C	gRNA2-17bp	WT	Cas9-ER	4.2017
20221019	30	sae2	LSY4751-11C	gRNA2-17bp	WT	Cas9-ER	2.01496
