# Supplementary material for: Double-strand breaks induce inverted duplication chromosome rearrangements by a DNA polymerase δ-dependent mechanism
Source: Nat Commun. 2023 Nov 2;14:7020. doi: 10.1038/s41467-023-42640-5 (PMC10622511; doi:10.1038/s41467-023-42640-5)
Supplement: Supplementary file 5 — Source Data [file 41467_2023_42640_MOESM5_ESM.zip › Supplementary Fig.1.xlsx]

## Sheet: SuppFigure1a
Strain	Clone	Culture	CANFOA	YPD	Amount_grown	Amount_plated	Date	D	N	CANFOA_in_Culture	m	p
lexOp-CAS9-ER	1	1	75	95	5	0.01	20200724	95000000	475000000	37500	3939.56	8.29381e-06
lexOp-CAS9-ER	2	2	131	85	5	0.01	20200724	85000000	425000000	65500	6533.83	1.53737e-05
lexOp-CAS9-ER	3	1	59	110	5	0.01	20200801	110000000	550000000	29500	3171.39	5.76616e-06
lexOp-CAS9-ER	4	2	533	137	5	0.1	20200801	137000000	685000000	26650	2893.52	4.22412e-06
lexOp-CAS9-ER	5	3	57	114	5	0.01	20200801	114000000	570000000	28500	3074.17	5.39328e-06
lexOp-CAS9	1	3	2420	87	5	0.01	20200815	87000000	435000000	1210000	95244.1	0.000218952
lexOp-CAS9	2	4	2688	35	5	0.01	20200815	35000000	175000000	1344000	104987	0.000599925
lexOp-CAS9-ER	1	1	529	64	5	0.1	20200815	64000000	320000000	26450	2873.93	8.98102e-06
lexOp-CAS9-ER	2	2	490	75	5	0.1	20200815	75000000	375000000	24500	2682.17	7.15246e-06
lexOp-CAS9-ER	3	3	561	107	5	0.1	20200815	107000000	535000000	28050	3030.33	5.66416e-06
lexOp-CAS9-ER	4	4	554	32	5	0.1	20200815	32000000	160000000	27700	2996.18	1.87261e-05
GAL1p-CAS9	1	1	1027	28	5	0.001	2018-06-23	28000000	140000000	5135000	365505	0.00261075
GAL1p-CAS9	1	2	1077	25	5	0.001	2018-06-23	25000000	125000000	5385000	382093	0.00305675
No gRNA	1	1	52	61	5	1	2019-12-01	61000000	305000000	260	50.3897	1.65212e-07
GAL1p-CAS9	1	1	337	27	5	0.0001	2019-12-01	27000000	135000000	16850000	1.11139e+06	0.00823256
No gRNA	1	1	178	40	5	1	2019-12-01	40000000	200000000	890	143.415	7.17077e-07
lexOp-CAS9	1	1	124	143	5	0.0001	2020-12-24	143000000	715000000	6200000	435851	0.000609581
lexOp-CAS9	1	2	116	106	5	0.0001	2020-12-24	106000000	530000000	5800000	409525	0.000772688
lexOp-CAS9	1	3	123	105	5	0.0001	2020-12-24	105000000	525000000	6150000	432566	0.000823935
lexOp-CAS9	1	4	119	122	5	0.0001	2020-12-24	122000000	610000000	5950000	419410	0.000687557
No gRNA	1	1	39	95	5	1		95000000	475000000	195	39.6362	8.34447e-08
No gRNA	2	1	230	65	5	1	20180303	65000000	325000000	1150	178.932	5.50561e-07
No gRNA	2	1	57	111	5	1	20180303	111000000	555000000	285	54.4227	9.8059e-08
GAL1p-CAS9	1	1	193	52	5	0.0001		52000000	260000000	9650000	659207	0.00253541
GAL1p-CAS9	2	1	123	68	5	0.0001	20180303	68000000	340000000	6150000	432566	0.00127225
GAL1p-CAS9	2	2	87	75	5	0.0001	20180303	75000000	375000000	4350000	313080	0.00083488
