# Supplementary material for: Double-strand breaks induce inverted duplication chromosome rearrangements by a DNA polymerase δ-dependent mechanism
Source: Nat Commun. 2023 Nov 2;14:7020. doi: 10.1038/s41467-023-42640-5 (PMC10622511; doi:10.1038/s41467-023-42640-5)
Supplement: Supplementary file 5 — Source Data [file 41467_2023_42640_MOESM5_ESM.zip › SupplementrayFig.3.xlsx]

## Sheet: Supp Figure 3b
Date	Strain	Genotype	gRNA	IR	Cas9	Culture	no.beta.estradio	fold.dilution	beta.estradiol	fold.dultion	Survival
20230502	LSY4751-11C	sae2 Cas9-ER	gRNA2-17bp	WT	Cas9-ER	1	10000	185.5	312	1000	0.168194
20230502	LSY4751-11C	sae2 Cas9-ER	gRNA2-17bp	WT	Cas9-ER	2	10000	182	569.5	1000	0.312912
20230502	LSY4751-11C	sae2 Cas9-ER	gRNA2-17bp	WT	Cas9-ER	3	10000	163	503	1000	0.308589
20230502	LSY5732-37D	WT HO		WT	HO	1	10000	309.5	130.5	100	0.00421648
20230502	LSY5732-37D	WT HO		WT	HO	2	10000	361	170	100	0.00470914
20230502	LSY5732-37D	WT HO		WT	HO	3	10000	281	99	100	0.00352313
20230502	LSY5744-2A	sae2 HO		WT	HO	1	10000	186	789.5	1000	0.424462
20230502	LSY5744-2A	sae2 HO		WT	HO	2	10000	214	686.5	1000	0.320794
20230502	LSY5744-2A	sae2 HO		WT	HO	3	10000	103.5	450	1000	0.434783
20230503	LSY5732-37D	WT HO		WT	HO	1	10000	20	11.5	100	0.00575
20230503	LSY5732-37D	WT HO		WT	HO	2	10000	13	4.5	100	0.00346154
20230503	LSY5732-37D	WT HO		WT	HO	3	10000	16	3.5	100	0.0021875
20230503	LSY5744-2A	sae2 HO		WT	HO	1	10000	14	30.5	1000	0.217857
20230503	LSY5744-2A	sae2 HO		WT	HO	2	10000	11.5	36	1000	0.313043
20230503	LSY5744-2A	sae2 HO		WT	HO	3	10000	9	17.5	1000	0.194444
20230523	LSY5732-37D	WT HO		WT	HO	1	10000	161.5	38.5	100	0.0023839
20230523	LSY5732-37D	WT HO		WT	HO	2	10000	126.5	39.5	100	0.00312253
20230523	LSY5732-37D	WT HO		WT	HO	3	10000	75	20	100	0.00266667
20230523	LSY5732-37D	WT HO		WT	HO	4	10000	142	48	100	0.00338028
20230523	LSY5732-37D	WT HO		WT	HO	5	10000	186.5	54.5	100	0.00292225
20230523	LSY5732-37D	WT HO		WT	HO	6	10000	149.5	42.5	100	0.00284281
20230523	LSY5744-2A	sae2 HO		WT	HO	1	10000	259	804	1000	0.310425
20230523	LSY5744-2A	sae2 HO		WT	HO	2	10000	164	515	1000	0.314024
20230523	LSY5744-2A	sae2 HO		WT	HO	3	10000	565	1204.5	1000	0.213186
20230523	LSY5744-2A	sae2 HO		WT	HO	4	10000	697.5	1351	1000	0.193692
20230523	LSY5744-2A	sae2 HO		WT	HO	5	10000	576.5	1163	1000	0.201735
20230523	LSY5744-2A	sae2 HO		WT	HO	6	10000	294.5	563.5	1000	0.191341

## Sheet: Supp Figure 3d
Date	Genotype	LSY5744-2A	gRNA	IR	Cas9	Colony	CopyNumber
20230531	Gal-HO sae2	LSY5744-2A		WT	HO	4	1.54117
20230530	Gal-HO sae2	LSY5744-2A		WT	HO	6	1.26321
20230606	Gal-HO sae2	LSY5744-2A		WT	HO	9	1.08902
20230531	Gal-HO sae2	LSY5744-2A		WT	HO	17	1.52557
20230531	Gal-HO sae2	LSY5744-2A		WT	HO	18	1.23837
20230531	Gal-HO sae2	LSY5744-2A		WT	HO	19	1.57919
20230531	Gal-HO sae2	LSY5744-2A		WT	HO	20	1.89613
20230531	Gal-HO sae2	LSY5744-2A		WT	HO	21	1.89427
20230531	Gal-HO sae2	LSY5744-2A		WT	HO	22	1.80679
20230531	Gal-HO sae2	LSY5744-2A		WT	HO	23	1.96956
20230531	Gal-HO sae2	LSY5744-2A		WT	HO	24	1.59047
20230531	Gal-HO sae2	LSY5744-2A		WT	HO	25	1.71471
20230531	Gal-HO sae2	LSY5744-2A		WT	HO	26	1.51528
20230531	Gal-HO sae2	LSY5744-2A		WT	HO	27	1.93176
20230530	Gal-HO sae2	LSY5744-2A		WT	HO	16	1.95722
20230530	Gal-HO sae2	LSY5744-2A		WT	HO	17	2.41035
20230530	Gal-HO sae2	LSY5744-2A		WT	HO	18	2.21047
20230530	Gal-HO sae2	LSY5744-2A		WT	HO	19	2.4918
20230530	Gal-HO sae2	LSY5744-2A		WT	HO	20	1.95335
20230530	Gal-HO sae2	LSY5744-2A		WT	HO	21	2.33204
20230530	Gal-HO sae2	LSY5744-2A		WT	HO	22	1.1419
20230530	Gal-HO sae2	LSY5744-2A		WT	HO	23	2.70062
20230530	Gal-HO sae2	LSY5744-2A		WT	HO	24	2.50701
20230530	Gal-HO sae2	LSY5744-2A		WT	HO	25	2.65624
20230530	Gal-HO sae2	LSY5744-2A		WT	HO	26	2.53345
20230530	Gal-HO sae2	LSY5744-2A		WT	HO	27	2.54864
20230530	Gal-HO sae2	LSY5744-2A		WT	HO	28	2.65863
20230530	Gal-HO sae2	LSY5744-2A		WT	HO	29	2.67446
20230530	Gal-HO sae2	LSY5744-2A		WT	HO	30	2.40031
20230606	Gal-HO sae2	LSY5744-2A		WT	HO	16	2.02545
20230606	Gal-HO sae2	LSY5744-2A		WT	HO	17	2.16193
20230606	Gal-HO sae2	LSY5744-2A		WT	HO	18	2.33075
20230606	Gal-HO sae2	LSY5744-2A		WT	HO	19	1.78778
20230606	Gal-HO sae2	LSY5744-2A		WT	HO	20	2.0816
20230606	Gal-HO sae2	LSY5744-2A		WT	HO	21	2.30106
20230606	Gal-HO sae2	LSY5744-2A		WT	HO	22	1.97246
20230606	Gal-HO sae2	LSY5744-2A		WT	HO	23	2.0525
20230606	Gal-HO sae2	LSY5744-2A		WT	HO	24	2.00783
20230606	Gal-HO sae2	LSY5744-2A		WT	HO	25	1.875
20230606	Gal-HO sae2	LSY5744-2A		WT	HO	26	2.71834
20230606	Gal-HO sae2	LSY5744-2A		WT	HO	27	2.23346
20230606	Gal-HO sae2	LSY5744-2A		WT	HO	28	2.39675
20230606	Gal-HO sae2	LSY5744-2A		WT	HO	29	2.04249
20230606	Gal-HO sae2	LSY5744-2A		WT	HO	30	2.12198
20230607	Gal-HO sae2	LSY5744-2A		WT	HO	31	1.78977
20230607	Gal-HO sae2	LSY5744-2A		WT	HO	32	1.66991
20230607	Gal-HO sae2	LSY5744-2A		WT	HO	33	2.06921
20230607	Gal-HO sae2	LSY5744-2A		WT	HO	34	1.65797
20230607	Gal-HO sae2	LSY5744-2A		WT	HO	35	1.89181
20230607	Gal-HO sae2	LSY5744-2A		WT	HO	36	1.72638
20230607	Gal-HO sae2	LSY5744-2A		WT	HO	37	1.73703
20230607	Gal-HO sae2	LSY5744-2A		WT	HO	38	1.76376
20230607	Gal-HO sae2	LSY5744-2A		WT	HO	39	2.14027
20230607	Gal-HO sae2	LSY5744-2A		WT	HO	40	1.86895
20230607	Gal-HO sae2	LSY5744-2A		WT	HO	41	1.41063
20230607	Gal-HO sae2	LSY5744-2A		WT	HO	42	1.78797
20230607	Gal-HO sae2	LSY5744-2A		WT	HO	43	1.97333
20230607	Gal-HO sae2	LSY5744-2A		WT	HO	44	1.76045
20230607	Gal-HO sae2	LSY5744-2A		WT	HO	45	2.00137
20230607	Gal-HO sae2	LSY5744-2A		WT	HO	46	1.75465
20230607	Gal-HO sae2	LSY5744-2A		WT	HO	47	1.8497
20230607	Gal-HO sae2	LSY5744-2A		WT	HO	48	1.86471
20230607	Gal-HO sae2	LSY5744-2A		WT	HO	49	1.69864
20230607	Gal-HO sae2	LSY5744-2A		WT	HO	50	1.76662
20230607	Gal-HO sae2	LSY5744-2A		WT	HO	51	1.92596
20230607	Gal-HO sae2	LSY5744-2A		WT	HO	52	2.26305
20230607	Gal-HO sae2	LSY5744-2A		WT	HO	53	2.16182
20230607	Gal-HO sae2	LSY5744-2A		WT	HO	54	1.5357
20230607	Gal-HO sae2	LSY5744-2A		WT	HO	55	2.28433
20230607	Gal-HO sae2	LSY5744-2A		WT	HO	56	2.6682
20230607	Gal-HO sae2	LSY5744-2A		WT	HO	57	2.32828
20230607	Gal-HO sae2	LSY5744-2A		WT	HO	58	1.89287
20230607	Gal-HO sae2	LSY5744-2A		WT	HO	59	2.17157
20230607	Gal-HO sae2	LSY5732-37D		WT	HO	60	3.93537
20230531	Gal-HO WT	LSY5732-37D		WT	HO	1	1.00716
20230531	Gal-HO WT	LSY5732-37D		WT	HO	2	0.985194
20230531	Gal-HO WT	LSY5732-37D		WT	HO	3	0.985721
20230531	Gal-HO WT	LSY5732-37D		WT	HO	4	0.891244
20230531	Gal-HO WT	LSY5732-37D		WT	HO	5	0.841792
20230531	Gal-HO WT	LSY5732-37D		WT	HO	6	0.897629
20230531	Gal-HO WT	LSY5732-37D		WT	HO	7	0.754821
20230531	Gal-HO WT	LSY5732-37D		WT	HO	8	0.714663
20230531	Gal-HO WT	LSY5732-37D		WT	HO	9	0.774704
20230531	Gal-HO WT	LSY5732-37D		WT	HO	10	0.837806
20230531	Gal-HO WT	LSY5732-37D		WT	HO	11	0.836953
20230531	Gal-HO WT	LSY5732-37D		WT	HO	12	0.907962
20230531	Gal-HO WT	LSY5732-37D		WT	HO	13	0.951777
20230531	Gal-HO WT	LSY5732-37D		WT	HO	14	0.835689
20230531	Gal-HO WT	LSY5732-37D		WT	HO	15	0.918372
20230531	Gal-HO WT	LSY5732-37D		WT	HO	16	0.771336
20230531	Gal-HO WT	LSY5732-37D		WT	HO	17	0.890778
20230531	Gal-HO WT	LSY5732-37D		WT	HO	18	0.961065
20230531	Gal-HO WT	LSY5732-37D		WT	HO	19	0.871575
20230531	Gal-HO WT	LSY5732-37D		WT	HO	20	0.880096
20230531	Gal-HO WT	LSY5732-37D		WT	HO	21	0.771197
20230531	Gal-HO WT	LSY5732-37D		WT	HO	22	1.80597
20230531	Gal-HO WT	LSY5732-37D		WT	HO	23	0.922821
20230531	Gal-HO WT	LSY5732-37D		WT	HO	24	0.974341
20230531	Gal-HO WT	LSY5732-37D		WT	HO	25	0.848934
20230531	Gal-HO WT	LSY5732-37D		WT	HO	26	0.98628
20230531	Gal-HO WT	LSY5732-37D		WT	HO	27	0.836915
20230531	Gal-HO WT	LSY5732-37D		WT	HO	28	0.8199
20230530	Gal-HO WT	LSY5732-37D		WT	HO	1	0.942205
20230530	Gal-HO WT	LSY5732-37D		WT	HO	2	1.05688
20230530	Gal-HO WT	LSY5732-37D		WT	HO	3	0.888166
20230530	Gal-HO WT	LSY5732-37D		WT	HO	4	0.888487
20230530	Gal-HO WT	LSY5732-37D		WT	HO	5	0.93444
20230530	Gal-HO WT	LSY5732-37D		WT	HO	6	0.978498
20230530	Gal-HO WT	LSY5732-37D		WT	HO	7	0.802672
20230530	Gal-HO WT	LSY5732-37D		WT	HO	8	0.842314
20230530	Gal-HO WT	LSY5732-37D		WT	HO	9	0.868545
20230530	Gal-HO WT	LSY5732-37D		WT	HO	10	0.985931
20230530	Gal-HO WT	LSY5732-37D		WT	HO	11	0.934634
20230530	Gal-HO WT	LSY5732-37D		WT	HO	12	0.852613
20230530	Gal-HO WT	LSY5732-37D		WT	HO	13	0.863095
20230530	Gal-HO WT	LSY5732-37D		WT	HO	14	1.01136
20230530	Gal-HO WT	LSY5732-37D		WT	HO	15	1.03124
20230530	Gal-HO WT	LSY5732-37D		WT	HO	16	0.958066
20230530	Gal-HO WT	LSY5732-37D		WT	HO	17	0.968377
20230530	Gal-HO WT	LSY5732-37D		WT	HO	18	1.06733
20230530	Gal-HO WT	LSY5732-37D		WT	HO	19	1.02368
20230530	Gal-HO WT	LSY5732-37D		WT	HO	20	0.883261
20230530	Gal-HO WT	LSY5732-37D		WT	HO	21	0.883524
20230530	Gal-HO WT	LSY5732-37D		WT	HO	22	0.935099
20230530	Gal-HO WT	LSY5732-37D		WT	HO	23	0.948735
20230530	Gal-HO WT	LSY5732-37D		WT	HO	24	0.902108
20230530	Gal-HO WT	LSY5732-37D		WT	HO	25	1.04837
20230530	Gal-HO WT	LSY5732-37D		WT	HO	26	1.15358
20230530	Gal-HO WT	LSY5732-37D		WT	HO	27	2.03897
20230530	Gal-HO WT	LSY5732-37D		WT	HO	28	1.00445
20230530	Gal-HO WT	LSY5732-37D		WT	HO	29	1.02469
20230530	Gal-HO WT	LSY5732-37D		WT	HO	30	1.05508
20230606	Gal-HO WT	LSY5732-37D		WT	HO	1	0.799692
20230606	Gal-HO WT	LSY5732-37D		WT	HO	2	0.943077
20230606	Gal-HO WT	LSY5732-37D		WT	HO	3	1.1759
20230606	Gal-HO WT	LSY5732-37D		WT	HO	4	1.04699
20230606	Gal-HO WT	LSY5732-37D		WT	HO	5	0.890612
20230606	Gal-HO WT	LSY5732-37D		WT	HO	6	0.915883
20230606	Gal-HO WT	LSY5732-37D		WT	HO	7	0.833531
20230606	Gal-HO WT	LSY5732-37D		WT	HO	8	0.800088
20230606	Gal-HO WT	LSY5732-37D		WT	HO	9	0.63068
20230606	Gal-HO WT	LSY5732-37D		WT	HO	10	0.864867
20230606	Gal-HO WT	LSY5732-37D		WT	HO	11	0.77698
20230606	Gal-HO WT	LSY5732-37D		WT	HO	12	0.896416
20230606	Gal-HO WT	LSY5732-37D		WT	HO	13	0.887671
20230606	Gal-HO WT	LSY5732-37D		WT	HO	14	0.921734
20230606	Gal-HO WT	LSY5732-37D		WT	HO	15	1.0236
20230606	Gal-HO WT	LSY5732-37D		WT	HO	16	0.706649
20230606	Gal-HO WT	LSY5732-37D		WT	HO	17	0.75504
20230606	Gal-HO WT	LSY5732-37D		WT	HO	18	0.737428
20230606	Gal-HO WT	LSY5732-37D		WT	HO	19	0.738468
20230606	Gal-HO WT	LSY5732-37D		WT	HO	20	0.797252
20230606	Gal-HO WT	LSY5732-37D		WT	HO	21	0.812866
20230606	Gal-HO WT	LSY5732-37D		WT	HO	22	1.01489
20230606	Gal-HO WT	LSY5732-37D		WT	HO	23	0.830983
20230606	Gal-HO WT	LSY5732-37D		WT	HO	24	0.858445
20230606	Gal-HO WT	LSY5732-37D		WT	HO	25	0.758003
20230606	Gal-HO WT	LSY5732-37D		WT	HO	26	0.880146
20230606	Gal-HO WT	LSY5732-37D		WT	HO	27	1.40101
20230606	Gal-HO WT	LSY5732-37D		WT	HO	28	0.807165
20230606	Gal-HO WT	LSY5732-37D		WT	HO	29	0.816817
20230606	Gal-HO WT	LSY5732-37D		WT	HO	30	1.85587
20230607	Gal-HO WT	LSY5732-37D		WT	HO	31	0.771936
20230607	Gal-HO WT	LSY5732-37D		WT	HO	32	0.887808
20230607	Gal-HO WT	LSY5732-37D		WT	HO	33	0.851872
20230607	Gal-HO WT	LSY5732-37D		WT	HO	34	0.908563
20230607	Gal-HO WT	LSY5732-37D		WT	HO	35	0.800524
20230607	Gal-HO WT	LSY5732-37D		WT	HO	36	0.917169
20230607	Gal-HO WT	LSY5732-37D		WT	HO	37	1.0494
20230607	Gal-HO WT	LSY5732-37D		WT	HO	38	0.820559
20230607	Gal-HO WT	LSY5732-37D		WT	HO	39	0.733063
20230607	Gal-HO WT	LSY5732-37D		WT	HO	40	0.971325
20230607	Gal-HO WT	LSY5732-37D		WT	HO	41	0.874167
20230607	Gal-HO WT	LSY5732-37D		WT	HO	42	1.36938
20230607	Gal-HO WT	LSY5732-37D		WT	HO	43	0.910209
20230607	Gal-HO WT	LSY5732-37D		WT	HO	44	0.91115
20230607	Gal-HO WT	LSY5732-37D		WT	HO	45	0.900048
20230607	Gal-HO WT	LSY5732-37D		WT	HO	46	0.861779
20230607	Gal-HO WT	LSY5732-37D		WT	HO	47	1.01141
20230607	Gal-HO WT	LSY5732-37D		WT	HO	48	1.02286
20230607	Gal-HO WT	LSY5732-37D		WT	HO	49	1.18034
20230607	Gal-HO WT	LSY5732-37D		WT	HO	50	1.18781
20230607	Gal-HO WT	LSY5732-37D		WT	HO	51	0.97812
20230607	Gal-HO WT	LSY5732-37D		WT	HO	52	0.94614
20230607	Gal-HO WT	LSY5732-37D		WT	HO	53	0.873784
20230607	Gal-HO WT	LSY5732-37D		WT	HO	54	0.92793
20230607	Gal-HO WT	LSY5732-37D		WT	HO	55	0.936643
20230607	Gal-HO WT	LSY5732-37D		WT	HO	56	1.09498
20230607	Gal-HO WT	LSY5732-37D		WT	HO	57	1.05202
20230607	Gal-HO WT	LSY5732-37D		WT	HO	58	0.987558
20230607	Gal-HO WT	LSY5732-37D		WT	HO	59	0.914149
20230607	Gal-HO WT	5732-37D		WT	HO	60	1.06918
